# Supplementary material for: 3-[(E)-2-Phenyl­ethen­yl]-1H-indole-6-carbonitrile
Source: Acta Crystallogr Sect E Struct Rep Online. 2011 Dec 21;68(Pt 1):o207. doi: 10.1107/S1600536811054225 (PMC3254541; doi:10.1107/S1600536811054225)
Supplement: Supplementary file 1 [file e-68-0o207-sup1.cif]

##############################################################################
#                                                                            #
# This CIF contains the data in a paper accepted for publication in          #
# Acta Crystallographica Section E. It conforms to the requirements of       #
# Notes for Authors for Acta Crystallographica Section E, and has been       #
# peer reviewed under the auspices of the IUCr Commission on Journals.       #
#                                                                            #
# Full details of the Crystallographic Information File format               #
# are given in the paper "The Crystallographic Information File (CIF):       #
# a New Standard Archive File for Crystallography" by S. R. Hall, F. H.      #
# Allen and I. D. Brown [Acta Cryst. (1991), A47, 655-685].                  #
#                                                                            #
# The current version of the core CIF dictionary is obtainable from          #
# ftp://ftp.iucr.org/pub/cif_core.dic.                                       #
#                                                                            #
# Software is freely available for graphical display of the structure(s)     #
# in this CIF. For information consult the CIF software page                 #
# http://www.iucr.org/resources/cif/software.                                #
#                                                                            #
# This file may be used for bona fide research purposes within the           #
# scientific community so long as proper attribution is given to the journal # 
# article from which it was obtained.                                        #
#                                                                            #
##############################################################################
data_I
_audit_creation_method     SHELXL-97
_chemical_name_systematic
;
3-[(<i>E</i>)-2-Phenylethenyl]-1<i>H</i>-indole-6-carbonitrile
;
_chemical_name_common     ?
_chemical_formula_moiety     'C17 H12 N2'
_chemical_formula_sum     'C17 H12 N2'
_chemical_formula_iupac     'C17 H12 N2'
_chemical_formula_weight     244.29
_chemical_melting_point     ?
_symmetry_cell_setting     orthorhombic
_symmetry_space_group_name_H-M     'P b c a '
_symmetry_space_group_name_Hall     '-P 2ac 2ab'
loop_
    _symmetry_equiv_pos_as_xyz
    'x, y, z'
    '-x+1/2, -y, z+1/2'
    'x+1/2, -y+1/2, -z'
    '-x, y+1/2, -z+1/2'
    '-x, -y, -z'
    'x-1/2, y, -z-1/2'
    '-x-1/2, y-1/2, z'
    'x, -y-1/2, z-1/2'
_cell_length_a     9.689(8)
_cell_length_b     7.440(6)
_cell_length_c     35.53(3)
_cell_angle_alpha     90.00
_cell_angle_beta     90.00
_cell_angle_gamma     90.00
_cell_volume     2561(4)
_cell_formula_units_Z     8
_cell_measurement_reflns_used     2263
_cell_measurement_theta_min     1.15
_cell_measurement_theta_max     25.00
_cell_measurement_temperature     293(2)
_exptl_crystal_description     'Prism'
_exptl_crystal_colour     'Blue'
_exptl_crystal_size_max     0.20
_exptl_crystal_size_mid     0.20
_exptl_crystal_size_min     0.20
_exptl_crystal_density_diffrn     1.267
_exptl_crystal_density_meas     ?
_exptl_crystal_density_method     'not measured'
_exptl_crystal_F_000     1024
_exptl_absorpt_coefficient_mu     0.076
_exptl_absorpt_correction_type     multi-scan
_exptl_absorpt_process_details     '(CrystalClear; Rigaku, 2005)'
_exptl_absorpt_correction_T_min     0.985
_exptl_absorpt_correction_T_max     0.985
_exptl_special_details     ?
_diffrn_ambient_temperature     293(2)
_diffrn_radiation_type     MoK\a
_diffrn_radiation_wavelength     0.71073
_diffrn_radiation_source     'fine-focus sealed tube'
_diffrn_radiation_monochromator     graphite
_diffrn_measurement_device_type     'Rigaku SCXmini'
_diffrn_measurement_method     'CCD_Profile_fitting'
_diffrn_detector_area_resol_mean     13.6612
_diffrn_reflns_number     16536
_diffrn_reflns_av_R_equivalents     0.0265
_diffrn_reflns_av_sigmaI/netI     0.0159
_diffrn_reflns_theta_min     1.15
_diffrn_reflns_theta_max     25.00
_diffrn_reflns_theta_full     25.00
_diffrn_measured_fraction_theta_max     1.000
_diffrn_measured_fraction_theta_full     1.000
_diffrn_reflns_limit_h_min     -11
_diffrn_reflns_limit_h_max     11
_diffrn_reflns_limit_k_min     -7
_diffrn_reflns_limit_k_max     8
_diffrn_reflns_limit_l_min     -42
_diffrn_reflns_limit_l_max     42
_diffrn_standards_number     ?
_diffrn_standards_interval_count     2
_diffrn_standards_interval_time     150
_diffrn_standards_decay_%     0
_refine_special_details
;
Refinement of <i>F</i>^2^ against ALL reflections. The weighted <i>R</i>-factor
<i>wR</i> and goodness of fit <i>S</i> are based on <i>F</i>^2^, conventional
<i>R</i>-factors <i>R</i> are based on <i>F</i>, with <i>F</i> set to zero for
negative <i>F</i>^2^. The threshold expression of <i>F</i>^2^ >
\s(<i>F</i>^2^) is used only for calculating <i>R</i>-factors(gt) <i>etc</i>.
and is not relevant to the choice of reflections for refinement.
<i>R</i>-factors based on <i>F</i>^2^ are statistically about twice as large
as those based on <i>F</i>, and <i>R</i>- factors based on ALL data will be
even larger.
;
_reflns_number_total     2263
_reflns_number_gt     1867
_reflns_threshold_expression     I>2\s(I)
_refine_ls_structure_factor_coef     Fsqd
_refine_ls_matrix_type     full
_refine_ls_R_factor_all     0.0514
_refine_ls_R_factor_gt     0.0383
_refine_ls_wR_factor_gt     0.1066
_refine_ls_wR_factor_ref     0.1269
_refine_ls_goodness_of_fit_ref     1.163
_refine_ls_restrained_S_all     1.163
_refine_ls_number_reflns     2263
_refine_ls_number_parameters     172
_refine_ls_number_restraints     0
_refine_ls_hydrogen_treatment     constr
_refine_ls_weighting_scheme     calc
_refine_ls_weighting_details
               'w=1/[\s^2^(Fo^2^)+(0.069P)^2^+0.3176P] where P=(Fo^2^+2Fc^2^)/3'
_atom_sites_solution_hydrogens     geom
_atom_sites_solution_primary     direct
_atom_sites_solution_secondary     difmap
_refine_ls_shift/su_max     0.000
_refine_ls_shift/su_mean     0.000
_refine_diff_density_max     0.134
_refine_diff_density_min     -0.197
_refine_ls_extinction_method     none
_refine_ls_extinction_coef     ?
loop_
    _atom_type_symbol
    _atom_type_description
    _atom_type_scat_dispersion_real
    _atom_type_scat_dispersion_imag
    _atom_type_scat_source
    'C' 'C' 0.0033 0.0016
                         'International Tables Vol C Tables 4.2.6.8 and 6.1.1.4'
    'H' 'H' 0.0000 0.0000
                         'International Tables Vol C Tables 4.2.6.8 and 6.1.1.4'
    'N' 'N' 0.0061 0.0033
                         'International Tables Vol C Tables 4.2.6.8 and 6.1.1.4'
_computing_data_collection     'CrystalClear (Rigaku, 2005)'
_computing_cell_refinement     'CrystalClear (Rigaku, 2005)'
_computing_data_reduction     'CrystalClear (Rigaku, 2005)'
_computing_structure_solution     'SHELXS97 (Sheldrick, 2008)'
_computing_structure_refinement     'SHELXL97 (Sheldrick, 2008)'
_computing_molecular_graphics     'DIAMOND (Brandenburg & Putz, 2005)'
_computing_publication_material     'SHELXL97 (Sheldrick, 2008)'
loop_
    _atom_site_type_symbol
    _atom_site_label
    _atom_site_fract_x
    _atom_site_fract_y
    _atom_site_fract_z
    _atom_site_U_iso_or_equiv
    _atom_site_adp_type
    _atom_site_calc_flag
    _atom_site_refinement_flags
    _atom_site_occupancy
    _atom_site_symmetry_multiplicity
    _atom_site_disorder_assembly
    _atom_site_disorder_group
    N N1 -0.14124(13) 0.36176(18) 0.04780(4) 0.0497(4) Uani d . 1 1 . .
    H H1A -0.1933 0.3603 0.0268 0.060 Uiso d R 1 1 . .
    N N2 0.17232(16) 1.0338(2) 0.01757(4) 0.0620(4) Uani d . 1 1 . .
    C C1 -0.13711(17) 0.2312(2) 0.07463(5) 0.0515(4) Uani d . 1 1 . .
    H H1B -0.1876 0.1250 0.0738 0.062 Uiso calc R 1 1 . .
    C C2 -0.04867(15) 0.2774(2) 0.10301(4) 0.0437(4) Uani d . 1 1 . .
    C C3 0.00642(14) 0.4503(2) 0.09281(4) 0.0388(4) Uani d . 1 1 . .
    C C4 0.09969(16) 0.5690(2) 0.10937(4) 0.0448(4) Uani d . 1 1 . .
    H H4A 0.1368 0.5438 0.1329 0.054 Uiso calc R 1 1 . .
    C C5 -0.01787(14) 0.6535(2) 0.03886(4) 0.0426(4) Uani d . 1 1 . .
    H H5A -0.0577 0.6824 0.0158 0.051 Uiso calc R 1 1 . .
    C C6 0.07849(15) 0.7645(2) 0.05558(4) 0.0435(4) Uani d . 1 1 . .
    C C7 0.13635(17) 0.7231(2) 0.09078(4) 0.0477(4) Uani d . 1 1 . .
    H H7A 0.2001 0.8010 0.1016 0.057 Uiso calc R 1 1 . .
    C C8 0.12868(16) 0.9173(2) 0.03509(4) 0.0486(4) Uani d . 1 1 . .
    C C9 -0.00992(16) 0.1678(2) 0.13506(4) 0.0470(4) Uani d . 1 1 . .
    H H9A 0.0605 0.2106 0.1504 0.056 Uiso calc R 1 1 . .
    C C10 -0.06676(17) 0.0115(2) 0.14427(5) 0.0508(4) Uani d . 1 1 . .
    H H10A -0.1435 -0.0224 0.1302 0.061 Uiso calc R 1 1 . .
    C C11 -0.02405(17) -0.1135(2) 0.17358(4) 0.0469(4) Uani d . 1 1 . .
    C C12 0.10257(18) -0.1029(2) 0.19183(5) 0.0534(4) Uani d . 1 1 . .
    H H12A 0.1627 -0.0094 0.1861 0.064 Uiso calc R 1 1 . .
    C C13 0.1402(2) -0.2282(3) 0.21825(5) 0.0649(5) Uani d . 1 1 . .
    H H13A 0.2253 -0.2186 0.2302 0.078 Uiso calc R 1 1 . .
    C C14 0.0534(2) -0.3680(3) 0.22722(6) 0.0756(6) Uani d . 1 1 . .
    H H14A 0.0794 -0.4527 0.2451 0.091 Uiso calc R 1 1 . .
    C C15 -0.0719(2) -0.3811(3) 0.20954(6) 0.0795(7) Uani d . 1 1 . .
    H H15A -0.1315 -0.4749 0.2155 0.095 Uiso calc R 1 1 . .
    C C16 -0.1100(2) -0.2561(3) 0.18295(5) 0.0639(5) Uani d . 1 1 . .
    H H16A -0.1949 -0.2673 0.1710 0.077 Uiso calc R 1 1 . .
    C C34 -0.05265(14) 0.4975(2) 0.05786(4) 0.0403(4) Uani d . 1 1 . .
loop_
    _atom_site_aniso_label
    _atom_site_aniso_U_11
    _atom_site_aniso_U_22
    _atom_site_aniso_U_33
    _atom_site_aniso_U_12
    _atom_site_aniso_U_13
    _atom_site_aniso_U_23
    N1 0.0468(7) 0.0499(8) 0.0525(8) -0.0053(6) -0.0124(6) 0.0016(6)
    N2 0.0596(9) 0.0647(10) 0.0618(9) -0.0127(8) -0.0015(7) 0.0148(8)
    C1 0.0481(9) 0.0448(10) 0.0616(10) -0.0067(7) -0.0061(8) 0.0041(8)
    C2 0.0403(8) 0.0420(9) 0.0487(9) 0.0003(7) -0.0001(7) 0.0007(7)
    C3 0.0354(7) 0.0397(8) 0.0412(8) 0.0043(6) 0.0014(6) -0.0011(6)
    C4 0.0484(9) 0.0457(9) 0.0402(8) 0.0001(7) -0.0032(7) -0.0013(7)
    C5 0.0398(8) 0.0457(9) 0.0423(8) 0.0066(7) 0.0012(6) 0.0023(7)
    C6 0.0417(8) 0.0417(9) 0.0472(8) 0.0023(7) 0.0076(7) 0.0019(7)
    C7 0.0490(9) 0.0466(9) 0.0476(9) -0.0072(7) -0.0015(7) -0.0044(7)
    C8 0.0459(9) 0.0509(10) 0.0491(9) -0.0018(8) 0.0015(7) 0.0021(8)
    C9 0.0457(8) 0.0454(9) 0.0498(9) -0.0013(7) -0.0007(7) 0.0016(7)
    C10 0.0488(9) 0.0495(10) 0.0540(9) -0.0028(8) -0.0021(7) 0.0032(8)
    C11 0.0532(9) 0.0432(9) 0.0443(9) 0.0014(7) 0.0061(7) -0.0008(7)
    C12 0.0602(10) 0.0498(10) 0.0503(9) 0.0006(8) 0.0041(8) -0.0005(8)
    C13 0.0706(12) 0.0697(13) 0.0543(10) 0.0150(10) -0.0015(9) 0.0040(9)
    C14 0.0897(15) 0.0720(15) 0.0653(12) 0.0171(12) 0.0135(11) 0.0233(10)
    C15 0.0866(15) 0.0673(14) 0.0845(15) -0.0052(11) 0.0183(12) 0.0279(12)
    C16 0.0609(11) 0.0588(12) 0.0722(12) -0.0072(9) 0.0046(9) 0.0116(10)
    C34 0.0347(7) 0.0417(8) 0.0446(8) 0.0037(6) 0.0009(6) -0.0016(7)
_geom_special_details
;
All e.s.d.'s (except the e.s.d. in the dihedral angle between two l.s. planes)
are estimated using the full covariance matrix. The cell e.s.d.'s are taken
into account individually in the estimation of e.s.d.'s in distances, angles
and torsion angles; correlations between e.s.d.'s in cell parameters are only
used when they are defined by crystal symmetry. An approximate (isotropic)
treatment of cell e.s.d.'s is used for estimating e.s.d.'s involving l.s.
planes.
;
loop_
    _geom_bond_atom_site_label_1
    _geom_bond_atom_site_label_2
    _geom_bond_site_symmetry_2
    _geom_bond_distance
    _geom_bond_publ_flag
    N1 C1 . 1.361(2) ?
    N1 C34 . 1.372(2) ?
    N1 H1A . 0.8999 ?
    N2 C8 . 1.148(2) ?
    C1 C2 . 1.367(2) ?
    C1 H1B . 0.9300 ?
    C2 C3 . 1.439(2) ?
    C2 C9 . 1.450(2) ?
    C3 C34 . 1.412(2) ?
    C3 C4 . 1.394(2) ?
    C4 C7 . 1.370(2) ?
    C4 H4A . 0.9300 ?
    C5 C34 . 1.385(2) ?
    C5 C6 . 1.380(2) ?
    C5 H5A . 0.9300 ?
    C6 C7 . 1.405(2) ?
    C6 C8 . 1.435(2) ?
    C7 H7A . 0.9300 ?
    C9 C10 . 1.328(2) ?
    C9 H9A . 0.9300 ?
    C10 C11 . 1.457(2) ?
    C10 H10A . 0.9300 ?
    C11 C12 . 1.390(3) ?
    C11 C16 . 1.389(3) ?
    C12 C13 . 1.373(3) ?
    C12 H12A . 0.9300 ?
    C13 C14 . 1.375(3) ?
    C13 H13A . 0.9300 ?
    C14 C15 . 1.370(3) ?
    C14 H14A . 0.9300 ?
    C15 C16 . 1.376(3) ?
    C15 H15A . 0.9300 ?
    C16 H16A . 0.9300 ?
loop_
    _geom_angle_atom_site_label_1
    _geom_angle_atom_site_label_2
    _geom_angle_atom_site_label_3
    _geom_angle_site_symmetry_1
    _geom_angle_site_symmetry_3
    _geom_angle
    _geom_angle_publ_flag
    C1 N1 C34 . . 108.91(14) ?
    C1 N1 H1A . . 126.0 ?
    C34 N1 H1A . . 125.1 ?
    N1 C1 C2 . . 110.82(15) ?
    N1 C1 H1B . . 124.6 ?
    C2 C1 H1B . . 124.6 ?
    C1 C2 C3 . . 105.76(14) ?
    C1 C2 C9 . . 126.88(16) ?
    C3 C2 C9 . . 127.18(14) ?
    C34 C3 C4 . . 118.45(14) ?
    C34 C3 C2 . . 107.06(13) ?
    C4 C3 C2 . . 134.49(14) ?
    C7 C4 C3 . . 119.67(15) ?
    C7 C4 H4A . . 120.2 ?
    C3 C4 H4A . . 120.2 ?
    C34 C5 C6 . . 117.15(14) ?
    C34 C5 H5A . . 121.4 ?
    C6 C5 H5A . . 121.4 ?
    C5 C6 C7 . . 121.46(15) ?
    C5 C6 C8 . . 119.00(15) ?
    C7 C6 C8 . . 119.34(15) ?
    C4 C7 C6 . . 120.61(15) ?
    C4 C7 H7A . . 119.7 ?
    C6 C7 H7A . . 119.7 ?
    N2 C8 C6 . . 176.59(18) ?
    C10 C9 C2 . . 125.35(16) ?
    C10 C9 H9A . . 117.3 ?
    C2 C9 H9A . . 117.3 ?
    C9 C10 C11 . . 128.16(16) ?
    C9 C10 H10A . . 115.9 ?
    C11 C10 H10A . . 115.9 ?
    C12 C11 C16 . . 117.45(16) ?
    C12 C11 C10 . . 123.22(15) ?
    C16 C11 C10 . . 119.26(16) ?
    C13 C12 C11 . . 120.99(18) ?
    C13 C12 H12A . . 119.5 ?
    C11 C12 H12A . . 119.5 ?
    C12 C13 C14 . . 120.6(2) ?
    C12 C13 H13A . . 119.7 ?
    C14 C13 H13A . . 119.7 ?
    C15 C14 C13 . . 119.32(19) ?
    C15 C14 H14A . . 120.3 ?
    C13 C14 H14A . . 120.3 ?
    C16 C15 C14 . . 120.3(2) ?
    C16 C15 H15A . . 119.9 ?
    C14 C15 H15A . . 119.9 ?
    C15 C16 C11 . . 121.3(2) ?
    C15 C16 H16A . . 119.3 ?
    C11 C16 H16A . . 119.3 ?
    N1 C34 C5 . . 129.96(14) ?
    N1 C34 C3 . . 107.43(14) ?
    C5 C34 C3 . . 122.59(14) ?
loop_
    _geom_torsion_atom_site_label_1
    _geom_torsion_atom_site_label_2
    _geom_torsion_atom_site_label_3
    _geom_torsion_atom_site_label_4
    _geom_torsion_site_symmetry_1
    _geom_torsion_site_symmetry_2
    _geom_torsion_site_symmetry_3
    _geom_torsion_site_symmetry_4
    _geom_torsion
    _geom_torsion_publ_flag
    C34 N1 C1 C2 . . . . 0.90(19) ?
    N1 C1 C2 C3 . . . . -0.13(18) ?
    N1 C1 C2 C9 . . . . -175.44(15) ?
    C1 C2 C3 C34 . . . . -0.66(16) ?
    C9 C2 C3 C34 . . . . 174.63(14) ?
    C1 C2 C3 C4 . . . . 179.82(17) ?
    C9 C2 C3 C4 . . . . -4.9(3) ?
    C34 C3 C4 C7 . . . . -3.0(2) ?
    C2 C3 C4 C7 . . . . 176.51(15) ?
    C34 C5 C6 C7 . . . . -1.5(2) ?
    C34 C5 C6 C8 . . . . 173.32(13) ?
    C3 C4 C7 C6 . . . . 1.4(2) ?
    C5 C6 C7 C4 . . . . 0.9(2) ?
    C8 C6 C7 C4 . . . . -173.94(15) ?
    C1 C2 C9 C10 . . . . -8.2(3) ?
    C3 C2 C9 C10 . . . . 177.49(15) ?
    C2 C9 C10 C11 . . . . 173.21(15) ?
    C9 C10 C11 C12 . . . . -13.5(3) ?
    C9 C10 C11 C16 . . . . 169.56(17) ?
    C16 C11 C12 C13 . . . . -0.4(2) ?
    C10 C11 C12 C13 . . . . -177.41(16) ?
    C11 C12 C13 C14 . . . . 0.2(3) ?
    C12 C13 C14 C15 . . . . -0.1(3) ?
    C13 C14 C15 C16 . . . . 0.3(3) ?
    C14 C15 C16 C11 . . . . -0.6(3) ?
    C12 C11 C16 C15 . . . . 0.6(3) ?
    C10 C11 C16 C15 . . . . 177.75(18) ?
    C1 N1 C34 C5 . . . . 177.01(15) ?
    C1 N1 C34 C3 . . . . -1.29(17) ?
    C6 C5 C34 N1 . . . . -178.20(15) ?
    C6 C5 C34 C3 . . . . -0.1(2) ?
    C4 C3 C34 N1 . . . . -179.20(13) ?
    C2 C3 C34 N1 . . . . 1.20(16) ?
    C4 C3 C34 C5 . . . . 2.3(2) ?
    C2 C3 C34 C5 . . . . -177.26(13) ?
loop_
    _geom_hbond_atom_site_label_D
    _geom_hbond_atom_site_label_H
    _geom_hbond_atom_site_label_A
    _geom_hbond_site_symmetry_A
    _geom_hbond_distance_DH
    _geom_hbond_distance_HA
    _geom_hbond_distance_DA
    _geom_hbond_angle_DHA
    N1 H1A N2 3_465 0.90 2.19 3.043(3) 158
    C5 H5A N2 5_575 0.93 2.66 3.416(4) 138
data_global
_journal_date_recd_electronic     2011-11-05
_journal_date_accepted     2011-12-16
_journal_name_full     'Acta Crystallographica, Section E'
_journal_year     2012
_journal_volume     68
_journal_issue      1
_journal_page_first     o207
_journal_page_last     o207
_journal_paper_category     QO
_journal_paper_doi     10.1107/S1600536811054225
_journal_coeditor_code     GG2065
_publ_contact_author_name     'Yu-Hua Ge'
_publ_contact_author_address
;
Ordered Matter Science Research Center, College of Chemistry and Chemical
Engineering, Southeast UniVersity,
Nanjing 211189, People's Republic of China
;
_publ_contact_author_email     peluoyh@sina.com
_publ_contact_author_fax     '86-25-52090614'
_publ_contact_author_phone     '86-25-52090614'
_publ_section_title
;
3-[(<i>E</i>)-2-Phenylethenyl]-1<i>H</i>-indole-6-carbonitrile
;
loop_
    _publ_author_name
    _publ_author_footnote
    _publ_author_address
    'Yu-Hua Ge' .
;
Ordered Matter Science Research Center,
College of Chemistry and Chemical Engineering, Southeast University,
Nanjing 210096, People's Republic of China
;
    'Dong-En Wu' .
;
Ordered Matter Science Research Center,
College of Chemistry and Chemical Engineering, Southeast University,
Nanjing 210096, People's Republic of China
;
    'Yang-Hui Luo' .
;
Ordered Matter Science Research Center,
College of Chemistry and Chemical Engineering, Southeast University,
Nanjing 210096, People's Republic of China
;
