# Supplementary material for: 3-[(E)-2-Phenyl­ethen­yl]-1H-indole-6-carbonitrile
Source: Acta Crystallogr Sect E Struct Rep Online. 2011 Dec 21;68(Pt 1):o207. doi: 10.1107/S1600536811054225 (PMC3254541; doi:10.1107/S1600536811054225)
Supplement: Supplementary file 2 [file e-68-0o207-Isup2.hkl]

# 
# h,k,l, Fc-squared, Fo-squared, sigma(Fo-squared) and status flag 
# 
data_I
_shelx_title ' LYH in P2(1)/c              New: Pbca' 
_shelx_refln_list_code          4 
_shelx_F_calc_maximum      271.67 
_exptl_crystal_F_000      1024.00 
_reflns_d_resolution_high  0.8409 
 
loop_ 
 _symmetry_equiv_pos_as_xyz 
 'x, y, z' 
 '-x+1/2, -y, z+1/2' 
 'x+1/2, -y+1/2, -z' 
 '-x, y+1/2, -z+1/2' 
 '-x, -y, -z' 
 'x-1/2, y, -z-1/2' 
 '-x-1/2, y-1/2, z' 
 'x, -y-1/2, z-1/2' 
 
_cell_length_a     9.6890 
_cell_length_b     7.4400 
_cell_length_c    35.5300 
_cell_angle_alpha  90.000 
_cell_angle_beta   90.000 
_cell_angle_gamma  90.000 
 
_shelx_F_squared_multiplier     1.000 
 
loop_ 
 _refln_index_h 
 _refln_index_k 
 _refln_index_l 
 _refln_F_squared_calc 
 _refln_F_squared_meas 
 _refln_F_squared_sigma 
 _refln_observed_status 
   2   0   0    73804.45    64683.35    664.12 o 
   4   0   0    10883.59    10310.05    107.22 o 
   6   0   0      381.79      331.71      6.74 o 
   8   0   0      442.64      440.76     17.68 o 
  10   0   0       51.46       55.59      6.24 o 
   2   1   0    35618.13    31833.42    905.30 o 
   4   1   0        0.14        4.55      1.01 o 
   6   1   0     1379.38     1444.56     14.63 o 
   8   1   0       67.45       66.39      4.16 o 
  10   1   0       10.35        9.56      3.49 o 
   0   2   0     2125.85     1867.82     25.08 o 
   2   2   0       66.42       63.38      1.96 o 
   4   2   0     1215.50     1317.47     13.12 o 
   6   2   0        0.05        1.17      1.50 o 
   8   2   0      379.88      381.24      8.00 o 
  10   2   0       28.13       37.94      3.93 o 
   2   3   0       50.14       56.97      2.29 o 
   4   3   0        0.16       -1.63      1.10 o 
   6   3   0      795.90      753.86     10.80 o 
   8   3   0      732.81      690.44     11.29 o 
  10   3   0        0.03        1.38      3.02 o 
   0   4   0     1169.36     1263.38     15.66 o 
   2   4   0      255.72      247.75      3.85 o 
   4   4   0      968.56      969.02     10.81 o 
   6   4   0      199.44      180.31      5.47 o 
   8   4   0      257.85      235.59      6.68 o 
  10   4   0      118.92      121.60      6.21 o 
   2   5   0      531.02      569.18      7.63 o 
   4   5   0      749.17      773.69      9.88 o 
   6   5   0        1.34        2.59      2.00 o 
   8   5   0        8.09        9.35      2.97 o 
   0   6   0      450.99      473.75     12.11 o 
   2   6   0       58.42       56.27      4.61 o 
   4   6   0     1368.97     1379.23     20.75 o 
   6   6   0      122.80      113.30      7.03 o 
   8   6   0      139.94      146.13      8.65 o 
   2   7   0      259.79      267.71      9.69 o 
   4   7   0       39.10       39.01      4.52 o 
   6   7   0       54.09       39.53      5.81 o 
   0   8   0      528.26      573.71     24.89 o 
   2   8   0       63.20       78.76      8.34 o 
   4   8   0       59.06       45.84     11.13 o 
   1   1   1     1848.13     1710.65     10.63 o 
   2   1   1      102.51      108.21      1.61 o 
   3   1   1     4390.26     4397.01     24.44 o 
   4   1   1      597.51      570.93      4.25 o 
   5   1   1        0.04        0.35      0.80 o 
   6   1   1      263.63      270.16      3.35 o 
   7   1   1        1.94        2.78      1.33 o 
   8   1   1       17.17       17.79      2.02 o 
   9   1   1       13.84       13.67      2.02 o 
  10   1   1        4.84        5.50      2.04 o 
  11   1   1        4.09        7.99      2.23 o 
   0   2   1      676.69      597.14      5.56 o 
   1   2   1      438.90      425.82      3.24 o 
   2   2   1      848.72      782.29      7.74 o 
   3   2   1       17.15       15.15      0.89 o 
   4   2   1       35.11       29.78      1.23 o 
   5   2   1      443.73      470.09      4.56 o 
   6   2   1      166.62      161.21      2.70 o 
   7   2   1        5.45        3.02      1.44 o 
   8   2   1       85.54       85.88      3.26 o 
   9   2   1        2.40        1.09      1.84 o 
  10   2   1        0.18        0.91      1.97 o 
  11   2   1       57.38       58.97      3.73 o 
   1   3   1      151.38      142.32      1.84 o 
   2   3   1      757.95      777.18      5.49 o 
   3   3   1     1821.84     1885.03     11.19 o 
   4   3   1       95.57       95.21      2.29 o 
   5   3   1        0.30        0.28      0.96 o 
   6   3   1       39.09       39.83      1.95 o 
   7   3   1       38.72       47.72      2.30 o 
   8   3   1       74.63       82.50      3.31 o 
   9   3   1       54.09       59.34      3.14 o 
  10   3   1       24.00       30.41      2.63 o 
   0   4   1      174.50      189.17      3.20 o 
   1   4   1       47.21       44.97      1.46 o 
   2   4   1      394.32      423.37      3.83 o 
   3   4   1        1.05        1.44      0.73 o 
   4   4   1      230.84      229.44      3.73 o 
   5   4   1       13.64       15.10      1.26 o 
   6   4   1      197.39      195.99      3.66 o 
   7   4   1       13.36       16.00      1.71 o 
   8   4   1      171.27      192.72      4.33 o 
   9   4   1       42.41       40.54      2.78 o 
  10   4   1       35.69       42.62      2.99 o 
   1   5   1       57.78       71.13      1.98 o 
   2   5   1       46.45       47.25      1.88 o 
   3   5   1      130.27      132.91      2.54 o 
   4   5   1        0.51        2.66      1.37 o 
   5   5   1        0.15        0.58      1.15 o 
   6   5   1      167.43      154.64      3.65 o 
   7   5   1        6.73        4.85      1.58 o 
   8   5   1       41.45       50.49      3.22 o 
   9   5   1        4.14        3.65      3.10 o 
   0   6   1        1.10        3.13      2.05 o 
   1   6   1        4.87        4.21      1.71 o 
   2   6   1       39.98       43.80      2.41 o 
   3   6   1        0.17        0.99      1.70 o 
   4   6   1      132.43      138.71      3.95 o 
   5   6   1        2.91        3.08      2.19 o 
   6   6   1        0.03       -3.75      2.50 o 
   7   6   1       16.58       10.79      3.15 o 
   8   6   1       32.23       37.39      5.03 o 
   1   7   1       26.18       32.84      3.49 o 
   2   7   1        2.11        2.36      2.67 o 
   3   7   1       53.74       45.00      3.63 o 
   4   7   1       41.98       38.81      3.14 o 
   5   7   1       15.95        7.63      3.04 o 
   6   7   1       50.16       34.78      3.99 o 
   7   7   1       15.89       13.12      3.78 o 
   0   8   1      110.28      128.39      9.95 o 
   1   8   1       53.92       60.67      5.55 o 
   2   8   1       64.59       68.00      6.77 o 
   3   8   1        0.34       -1.89      3.58 o 
   4   8   1       13.01        8.95      4.54 o 
   0   0   2     7902.85       -1.31      6.55 o 
   1   0   2        4.12       -0.88      0.59 o 
   2   0   2      628.81      543.95      5.27 o 
   3   0   2     1395.80     1361.23     11.36 o 
   4   0   2      234.10      229.36      3.32 o 
   5   0   2     2892.09     3099.35     24.82 o 
   6   0   2     1846.41     1811.35     15.95 o 
   7   0   2     1550.40     1686.87     17.33 o 
   8   0   2       37.64       39.14      3.60 o 
   9   0   2      253.21      244.58      7.92 o 
  10   0   2       81.17       87.00      5.61 o 
  11   0   2        3.96        5.36      3.02 o 
   1   1   2     2186.69     2011.08     11.75 o 
   2   1   2     6154.40     5639.30     50.92 o 
   3   1   2     1950.61     1869.19     11.72 o 
   4   1   2       56.61       59.58      1.42 o 
   5   1   2     1911.69     1970.77     11.86 o 
   6   1   2      505.74      506.49      4.40 o 
   7   1   2      102.21      108.85      3.71 o 
   8   1   2       27.34       26.01      2.21 o 
   9   1   2       84.62       79.89      3.50 o 
  10   1   2        0.16        0.51      1.87 o 
  11   1   2       21.68       18.75      2.72 o 
   0   2   2     1248.91     1223.80      9.78 o 
   1   2   2      212.10      215.51      2.12 o 
   2   2   2      652.94      675.64      4.70 o 
   3   2   2        0.19        0.11      0.46 o 
   4   2   2       29.21       27.51      1.56 o 
   5   2   2      306.14      309.24      3.33 o 
   6   2   2      233.39      224.96      3.16 o 
   7   2   2       15.53       11.67      1.72 o 
   8   2   2        0.05       -0.42      1.63 o 
   9   2   2       91.65      100.09      3.63 o 
  10   2   2        0.02       -0.69      1.87 o 
  11   2   2      152.33      164.27      4.71 o 
   1   3   2      747.39      754.91      4.95 o 
   2   3   2      410.11      431.69      3.45 o 
   3   3   2      316.23      311.98      3.04 o 
   4   3   2      254.39      298.84      3.42 o 
   5   3   2      145.36      148.19      2.49 o 
   6   3   2       51.01       49.06      2.19 o 
   7   3   2       66.72       74.71      2.76 o 
   8   3   2       24.93       24.52      2.16 o 
   9   3   2        6.80        3.87      1.90 o 
  10   3   2       30.53       27.29      2.63 o 
   0   4   2     1191.69     1283.93     11.29 o 
   1   4   2       12.06       11.57      0.78 o 
   2   4   2     1156.01     1261.24      8.87 o 
   3   4   2      437.76      444.90      3.93 o 
   4   4   2      170.70      176.28      2.59 o 
   5   4   2      171.89      167.14      2.76 o 
   6   4   2      220.49      233.26      4.26 o 
   7   4   2       33.05       31.39      2.16 o 
   8   4   2      381.45      378.71      5.55 o 
   9   4   2       44.11       52.58      3.62 o 
  10   4   2        6.10        4.76      2.21 o 
   1   5   2        2.28        0.80      0.81 o 
   2   5   2       36.56       44.45      2.24 o 
   3   5   2      837.54      846.47      7.61 o 
   4   5   2      582.33      584.38      6.12 o 
   5   5   2      476.37      454.93      5.57 o 
   6   5   2        5.22        7.01      1.80 o 
   7   5   2        3.27        3.14      2.02 o 
   8   5   2       25.57       32.52      2.85 o 
   9   5   2       46.91       55.81      4.09 o 
   0   6   2       97.38      106.60      5.31 o 
   1   6   2      165.81      170.81      3.65 o 
   2   6   2       36.02       39.73      2.53 o 
   3   6   2      478.33      466.40      7.40 o 
   4   6   2       61.03       72.71      3.27 o 
   5   6   2       45.24       37.08      2.84 o 
   6   6   2       19.36       18.42      3.10 o 
   7   6   2       10.31       13.93      3.16 o 
   8   6   2        0.00       -0.41      3.10 o 
   1   7   2      668.27      681.92     21.17 o 
   2   7   2      223.65      227.72      6.29 o 
   3   7   2      118.62      114.44      5.19 o 
   4   7   2        2.32        1.16      2.52 o 
   5   7   2        0.00       -3.76      2.51 o 
   6   7   2        4.13        7.33      3.04 o 
   7   7   2        4.26        2.42      3.08 o 
   0   8   2       20.04       24.56      6.48 o 
   1   8   2       88.15       87.88      6.22 o 
   2   8   2       16.34       13.18      4.17 o 
   3   8   2      129.87      143.26      7.45 o 
   4   8   2        0.00        2.62      4.40 o 
   1   1   3     3569.36     3302.93     18.11 o 
   2   1   3       10.87       12.26      0.90 o 
   3   1   3     4969.16     5012.39     26.57 o 
   4   1   3        7.31        5.17      0.64 o 
   5   1   3       59.04       67.81      1.65 o 
   6   1   3      266.78      280.02      3.42 o 
   7   1   3        3.39        2.82      1.35 o 
   8   1   3      322.53      337.75      5.32 o 
   9   1   3        0.00       -0.71      1.73 o 
  10   1   3        2.88        1.25      1.93 o 
  11   1   3        8.38        9.41      2.28 o 
   0   2   3      672.37      657.00      6.55 o 
   1   2   3      873.46      807.82      5.18 o 
   2   2   3      192.62      199.29      2.11 o 
   3   2   3       13.40       12.61      0.82 o 
   4   2   3       25.74       23.29      1.20 o 
   5   2   3      574.59      548.80      4.56 o 
   6   2   3       34.25       24.68      1.55 o 
   7   2   3       85.61       84.43      3.17 o 
   8   2   3       63.96       60.68      2.64 o 
   9   2   3       87.97      101.09      3.71 o 
  10   2   3       83.14       87.29      3.72 o 
  11   2   3       44.68       57.77      3.37 o 
   1   3   3     1088.78     1088.17      6.72 o 
   2   3   3       28.27       37.49      1.15 o 
   3   3   3       36.90       46.92      1.35 o 
   4   3   3      193.39      161.88      2.29 o 
   5   3   3     1211.54     1129.42      8.63 o 
   6   3   3       37.66       34.72      1.77 o 
   7   3   3     1071.82     1025.27      9.31 o 
   8   3   3        0.94        2.00      1.59 o 
   9   3   3      176.68      148.83      3.98 o 
  10   3   3        3.90        1.87      2.07 o 
   0   4   3      362.16      375.68      4.40 o 
   1   4   3        1.16        0.19      0.60 o 
   2   4   3      167.36      156.63      2.43 o 
   3   4   3        5.00        3.18      0.88 o 
   4   4   3      253.91      263.45      3.11 o 
   5   4   3       80.59       93.10      2.34 o 
   6   4   3      895.46      848.70      7.26 o 
   7   4   3       66.64       65.33      3.13 o 
   8   4   3      429.62      409.62      5.85 o 
   9   4   3       29.28       34.96      2.73 o 
  10   4   3        3.06        1.41      2.28 o 
   1   5   3       64.95       67.51      1.96 o 
   2   5   3       22.46       24.50      1.46 o 
   3   5   3       44.27       47.18      2.12 o 
   4   5   3      577.59      565.93      5.71 o 
   5   5   3       21.18       25.33      1.89 o 
   6   5   3      352.39      331.48      5.50 o 
   7   5   3       10.01        7.94      2.34 o 
   8   5   3       90.36       98.65      5.46 o 
   9   5   3        9.18       12.90      3.43 o 
   0   6   3      172.87      184.49      5.33 o 
   1   6   3        0.49       -0.69      1.05 o 
   2   6   3      288.52      263.56      5.30 o 
   3   6   3       40.80       45.36      3.02 o 
   4   6   3      752.12      701.89     13.87 o 
   5   6   3       15.44       12.79      2.49 o 
   6   6   3        2.74        3.83      2.37 o 
   7   6   3      135.74      136.67      7.03 o 
   8   6   3        9.77        6.64      3.32 o 
   1   7   3      643.70      622.89     10.97 o 
   2   7   3      276.14      283.71      8.89 o 
   3   7   3       22.79       20.86      3.09 o 
   4   7   3        9.07        9.45      4.22 o 
   5   7   3        7.09        7.17      3.73 o 
   6   7   3       61.99       49.82      5.39 o 
   7   7   3        8.38        5.66      4.35 o 
   0   8   3        8.98        5.57      5.56 o 
   1   8   3       33.52       37.13      4.90 o 
   2   8   3       50.26       54.63      5.40 o 
   3   8   3       15.32       18.15      4.22 o 
   4   8   3      126.79      119.00     11.53 o 
   0   0   4      743.92      655.89      7.68 o 
   1   0   4        4.65        3.92      0.78 o 
   2   0   4     8047.69     7608.11     55.58 o 
   3   0   4      225.37      229.03      3.30 o 
   4   0   4     1638.07     1679.52     14.15 o 
   5   0   4       98.09       98.02      2.70 o 
   6   0   4       32.49       34.45      2.06 o 
   7   0   4      310.96      335.24      5.95 o 
   8   0   4       95.99       98.14      4.82 o 
   9   0   4      296.25      307.08      7.77 o 
  10   0   4       64.00       62.14      5.27 o 
  11   0   4       10.47        9.07      3.10 o 
   1   1   4     8900.15     8248.75     44.26 o 
   2   1   4      155.17      154.09      1.74 o 
   3   1   4     2845.67     2595.41     15.80 o 
   4   1   4      336.00      364.12      3.59 o 
   5   1   4      216.78      191.22      2.71 o 
   6   1   4      188.89      218.18      3.08 o 
   7   1   4      185.71      181.37      3.43 o 
   8   1   4       46.08       48.83      2.88 o 
   9   1   4        1.01        3.06      1.81 o 
  10   1   4        5.83        7.00      2.05 o 
  11   1   4       65.01       72.30      3.63 o 
   0   2   4      254.85      275.00      3.48 o 
   1   2   4      156.05      138.17      1.47 o 
   2   2   4      637.65      632.52      4.50 o 
   3   2   4      228.50      246.07      3.41 o 
   4   2   4       29.25       34.14      1.30 o 
   5   2   4      475.13      496.31      4.26 o 
   6   2   4      374.34      358.77      4.24 o 
   7   2   4      116.87      116.58      3.07 o 
   8   2   4        5.98        6.47      1.70 o 
   9   2   4      185.60      164.40      4.17 o 
  10   2   4       66.51       75.13      3.78 o 
  11   2   4        7.23        8.90      2.33 o 
   1   3   4     1635.90     1737.20      9.98 o 
   2   3   4        3.18        1.27      0.65 o 
   3   3   4     1048.25     1151.20      7.80 o 
   4   3   4       53.69       56.86      1.65 o 
   5   3   4      171.72      179.91      3.25 o 
   6   3   4       20.33       19.80      1.42 o 
   7   3   4       73.41       79.43      3.31 o 
   8   3   4      176.29      182.80      3.85 o 
   9   3   4        7.95        9.01      1.99 o 
  10   3   4       96.27      103.62      4.67 o 
   0   4   4     2098.88     2221.72     20.27 o 
   1   4   4      520.49      539.12      4.08 o 
   2   4   4      772.34      781.54      5.54 o 
   3   4   4      141.52      133.14      2.21 o 
   4   4   4       83.36       76.11      1.95 o 
   5   4   4      176.67      174.43      3.06 o 
   6   4   4      106.36      108.45      2.67 o 
   7   4   4      213.78      211.97      6.55 o 
   8   4   4        3.01        6.96      1.79 o 
   9   4   4       66.40       63.98      3.45 o 
  10   4   4       57.93       69.09      3.78 o 
   1   5   4       15.85       16.53      1.30 o 
   2   5   4      462.62      465.33      4.81 o 
   3   5   4      135.98      136.39      2.66 o 
   4   5   4        1.26        2.01      1.48 o 
   5   5   4      415.67      398.40      5.41 o 
   6   5   4       10.10       12.28      2.11 o 
   7   5   4      185.64      174.57      4.72 o 
   8   5   4        1.16        0.98      2.51 o 
   9   5   4       31.72       22.86      3.68 o 
   0   6   4       31.82       34.13      4.04 o 
   1   6   4      138.26      143.34      3.74 o 
   2   6   4        1.00        0.76      1.71 o 
   3   6   4      369.20      337.10      5.63 o 
   4   6   4        5.55        7.67      2.33 o 
   5   6   4       49.46       47.63      3.61 o 
   6   6   4        0.21       -3.24      2.16 o 
   7   6   4        0.01       -0.47      2.37 o 
   8   6   4        0.64       -0.37      3.22 o 
   1   7   4      243.46      253.31      6.64 o 
   2   7   4       68.27       72.29      4.45 o 
   3   7   4        1.41       -0.14      2.42 o 
   4   7   4        0.13       -0.36      2.85 o 
   5   7   4        7.14        4.87      3.63 o 
   6   7   4        1.53        1.62      3.47 o 
   0   8   4       64.21       63.35     10.48 o 
   1   8   4       25.04       20.60      4.50 o 
   2   8   4       30.13       41.43      5.07 o 
   3   8   4        2.48        4.08      4.00 o 
   4   8   4        6.47        8.77      3.71 o 
   1   1   5     6585.95     6368.46     32.86 o 
   2   1   5    15329.10    14452.40     77.55 o 
   3   1   5      812.71      852.95      6.19 o 
   4   1   5      737.95      795.72      5.84 o 
   5   1   5       16.21       15.63      1.16 o 
   6   1   5       91.21      107.27      2.29 o 
   7   1   5      319.91      314.49      4.42 o 
   8   1   5      309.69      295.46      4.62 o 
   9   1   5       84.75       81.71      3.38 o 
  10   1   5       11.50       11.58      2.16 o 
  11   1   5       35.53       37.46      3.04 o 
   0   2   5       51.47       47.81      2.49 o 
   1   2   5     1415.36     1386.81      7.91 o 
   2   2   5     1515.70     1466.46      8.95 o 
   3   2   5     2966.56     3058.98     17.63 o 
   4   2   5     1835.50     1851.85     11.61 o 
   5   2   5       23.63       25.62      1.58 o 
   6   2   5       14.11       13.96      1.39 o 
   7   2   5      567.27      567.73      6.17 o 
   8   2   5      167.68      164.36      4.01 o 
   9   2   5       37.63       40.51      2.67 o 
  10   2   5        0.63        4.78      2.05 o 
  11   2   5        0.00        0.31      2.11 o 
   1   3   5     1697.81     1759.73     10.11 o 
   2   3   5      237.22      256.28      2.64 o 
   3   3   5       96.67      107.29      1.93 o 
   4   3   5      333.58      324.41      3.31 o 
   5   3   5      297.57      308.70      3.55 o 
   6   3   5      102.41       99.28      2.63 o 
   7   3   5        3.59        4.02      1.45 o 
   8   3   5       88.26       96.93      3.71 o 
   9   3   5       18.00       19.43      2.39 o 
  10   3   5      164.30      152.06      4.38 o 
   0   4   5        0.46        2.75      1.12 o 
   1   4   5        0.35        1.16      0.67 o 
   2   4   5       28.27       32.54      1.18 o 
   3   4   5      113.62      101.19      2.17 o 
   4   4   5       46.23       36.87      1.57 o 
   5   4   5        2.96        2.07      1.20 o 
   6   4   5       31.13       36.88      2.03 o 
   7   4   5      437.66      424.58      5.90 o 
   8   4   5       16.30       12.61      2.17 o 
   9   4   5       60.52       63.41      3.44 o 
  10   4   5        0.43        3.48      2.47 o 
   1   5   5        4.49        5.28      1.11 o 
   2   5   5        3.43        3.78      1.15 o 
   3   5   5        8.72       10.04      1.37 o 
   4   5   5      305.69      287.91      4.59 o 
   5   5   5       89.00       90.83      3.11 o 
   6   5   5      327.12      328.05      5.79 o 
   7   5   5       14.07       17.82      2.61 o 
   8   5   5       10.35       11.57      2.53 o 
   9   5   5      189.09      191.80      6.81 o 
   0   6   5      209.99      219.81     13.95 o 
   1   6   5        4.55        1.32      2.01 o 
   2   6   5      573.54      573.84      7.46 o 
   3   6   5       39.14       41.94      2.67 o 
   4   6   5      196.89      194.84      4.42 o 
   5   6   5       13.41       14.21      2.37 o 
   6   6   5       82.20       80.23      4.16 o 
   7   6   5        5.51        0.37      2.57 o 
   8   6   5       19.74       17.18      3.68 o 
   1   7   5      537.75      543.83      8.80 o 
   2   7   5       94.22      106.52      5.20 o 
   3   7   5        3.36        0.89      2.17 o 
   4   7   5       43.79       37.15      4.19 o 
   5   7   5        9.41        8.29      3.28 o 
   6   7   5       47.43       43.70      6.60 o 
   0   8   5        1.19       -3.27      4.85 o 
   1   8   5      125.57      138.21      7.42 o 
   2   8   5        3.87        7.42      3.22 o 
   3   8   5      109.54      112.58      5.95 o 
   4   8   5        1.13        0.81      3.27 o 
   0   0   6     5247.89     4776.84     66.96 o 
   1   0   6      293.85      314.95      3.19 o 
   2   0   6      707.46      726.58      7.50 o 
   3   0   6       19.85       23.46      1.17 o 
   4   0   6      302.32      260.24      3.46 o 
   5   0   6        8.72        9.73      1.20 o 
   6   0   6        3.54        5.42      1.68 o 
   7   0   6        6.56        3.65      1.90 o 
   8   0   6       38.06       42.13      3.58 o 
   9   0   6      101.90      102.99      5.22 o 
  10   0   6      142.73      147.31      6.08 o 
  11   0   6       51.45       52.70      4.54 o 
   1   1   6    32095.08    30133.84    221.84 o 
   2   1   6    23250.72    22018.11    124.89 o 
   3   1   6     6228.67     5991.07     36.44 o 
   4   1   6      419.14      440.34      4.04 o 
   5   1   6        8.41       14.85      1.17 o 
   6   1   6       81.81       77.77      2.19 o 
   7   1   6       64.23       73.62      2.46 o 
   8   1   6      147.35      155.22      3.51 o 
   9   1   6       19.65       24.84      2.31 o 
  10   1   6       42.50       44.69      2.85 o 
  11   1   6       23.44       22.29      2.56 o 
   0   2   6     6350.53     6322.80     51.41 o 
   1   2   6      213.08      181.26      1.71 o 
   2   2   6     1240.04     1232.53      7.39 o 
   3   2   6      515.97      507.26      4.05 o 
   4   2   6     2354.15     2326.13     14.16 o 
   5   2   6     1351.64     1334.37      9.77 o 
   6   2   6       25.43       23.32      1.55 o 
   7   2   6       54.28       59.17      2.34 o 
   8   2   6       65.99       70.25      2.85 o 
   9   2   6        7.62       12.00      2.04 o 
  10   2   6      228.51      217.04      4.86 o 
  11   2   6       12.80       15.55      2.56 o 
   1   3   6       13.00       19.63      0.86 o 
   2   3   6     3475.73     3697.17     20.21 o 
   3   3   6      727.29      828.27      6.10 o 
   4   3   6       70.77       89.26      1.85 o 
   5   3   6       79.82       95.54      2.92 o 
   6   3   6      483.15      487.04      5.29 o 
   7   3   6       64.56       56.50      2.71 o 
   8   3   6        3.87        2.37      1.61 o 
   9   3   6       54.91       53.73      2.98 o 
  10   3   6       30.60       31.10      2.95 o 
   0   4   6     1552.44     1690.33     16.16 o 
   1   4   6      519.46      560.53      4.80 o 
   2   4   6      843.05      939.75      6.42 o 
   3   4   6      144.66      144.67      2.20 o 
   4   4   6       13.40       13.63      1.28 o 
   5   4   6        7.85        6.84      1.26 o 
   6   4   6       49.65       44.49      2.05 o 
   7   4   6       95.15      100.24      3.02 o 
   8   4   6      110.90      115.34      3.99 o 
   9   4   6        2.10        5.73      2.35 o 
  10   4   6       20.08       26.42      3.15 o 
   1   5   6       23.26       33.12      1.62 o 
   2   5   6     1119.27     1117.79      9.29 o 
   3   5   6      446.38      464.01      5.24 o 
   4   5   6        9.17        4.34      1.44 o 
   5   5   6      285.22      246.35      4.32 o 
   6   5   6      195.07      190.85      4.40 o 
   7   5   6        3.45        6.80      2.11 o 
   8   5   6        5.46        1.65      2.68 o 
   9   5   6        9.87       10.67      3.16 o 
   0   6   6      192.77      193.75      6.94 o 
   1   6   6       72.87       76.04      4.10 o 
   2   6   6        4.64        4.84      2.24 o 
   3   6   6      110.08      110.76      4.10 o 
   4   6   6        2.74        4.26      1.92 o 
   5   6   6        0.10       -1.72      1.48 o 
   6   6   6       16.30        9.01      4.11 o 
   7   6   6        5.20        6.54      2.71 o 
   8   6   6        1.78       -0.44      2.89 o 
   1   7   6       95.77      112.03      4.59 o 
   2   7   6      103.52      111.16      4.70 o 
   3   7   6      122.43      119.01      5.26 o 
   4   7   6       83.46       87.64      4.79 o 
   5   7   6      211.13      194.59      6.79 o 
   6   7   6        3.15        2.74      3.73 o 
   0   8   6        7.47        3.85      5.50 o 
   1   8   6        4.67        4.87      3.27 o 
   2   8   6       20.21       13.51      3.56 o 
   3   8   6        0.77       10.56      3.27 o 
   4   8   6       21.98       20.28      4.10 o 
   1   1   7    21831.91    20856.60    138.07 o 
   2   1   7    22926.81    21730.29    122.06 o 
   3   1   7     1664.15     1621.21     10.45 o 
   4   1   7      116.98      117.74      2.01 o 
   5   1   7      314.36      337.72      3.61 o 
   6   1   7      392.12      400.29      4.20 o 
   7   1   7       12.93       14.57      1.62 o 
   8   1   7        4.34        6.17      1.66 o 
   9   1   7      179.15      176.66      4.72 o 
  10   1   7       17.73       20.12      2.41 o 
  11   1   7        2.02        2.28      2.10 o 
   0   2   7     8820.14     8324.12     60.92 o 
   1   2   7      559.01      525.04      3.56 o 
   2   2   7       23.81       30.59      0.99 o 
   3   2   7      100.52      120.42      1.82 o 
   4   2   7     3608.43     3581.19     20.86 o 
   5   2   7        6.98        8.86      1.24 o 
   6   2   7      131.82      136.56      2.79 o 
   7   2   7       38.18       44.55      2.45 o 
   8   2   7      161.60      161.20      3.90 o 
   9   2   7       41.96       43.91      2.78 o 
  10   2   7        2.09        2.83      2.00 o 
  11   2   7        0.73        0.48      2.08 o 
   1   3   7       79.69      102.48      1.51 o 
   2   3   7      135.65      118.89      1.86 o 
   3   3   7      437.85      386.65      3.64 o 
   4   3   7        0.31        2.71      0.87 o 
   5   3   7       50.49       51.79      2.17 o 
   6   3   7      292.99      309.99      4.14 o 
   7   3   7      199.07      205.42      6.39 o 
   8   3   7        0.90        3.88      1.77 o 
   9   3   7       96.56      109.86      4.16 o 
  10   3   7       26.82       28.79      2.68 o 
   0   4   7      464.23      498.40      6.47 o 
   1   4   7       56.52       62.09      1.67 o 
   2   4   7      169.50      153.19      2.05 o 
   3   4   7       10.28       14.57      1.09 o 
   4   4   7      101.87      103.40      2.20 o 
   5   4   7        3.72        3.24      1.21 o 
   6   4   7      292.20      277.81      4.06 o 
   7   4   7       31.02       31.89      2.31 o 
   8   4   7        0.48       -2.58      1.72 o 
   9   4   7       15.30       10.33      2.52 o 
  10   4   7        2.67       -0.38      2.43 o 
   1   5   7      124.23      141.26      2.81 o 
   2   5   7      172.22      174.56      3.20 o 
   3   5   7       67.13       65.50      2.39 o 
   4   5   7       10.75       16.37      1.74 o 
   5   5   7        7.17        4.36      1.65 o 
   6   5   7      137.42      132.89      3.88 o 
   7   5   7       35.23       29.67      2.63 o 
   8   5   7       42.41       47.42      3.39 o 
   9   5   7        8.32        5.51      2.61 o 
   0   6   7      732.46      701.31     13.43 o 
   1   6   7       84.47       86.13      3.91 o 
   2   6   7      131.28      130.55      4.38 o 
   3   6   7        1.32       -0.38      2.15 o 
   4   6   7       71.95       63.31      3.95 o 
   5   6   7      113.56      103.29      4.06 o 
   6   6   7       92.55       95.23      4.54 o 
   7   6   7        5.41        4.96      2.63 o 
   8   6   7        0.02       -3.17      3.02 o 
   1   7   7      481.72      487.55      8.36 o 
   2   7   7       29.61       36.30      3.30 o 
   3   7   7        0.57        3.50      2.35 o 
   4   7   7        9.80        4.37      2.69 o 
   5   7   7       38.64       45.96      3.90 o 
   6   7   7      202.29      207.48     17.36 o 
   0   8   7      167.07      189.26      8.64 o 
   1   8   7       24.25       24.77      3.80 o 
   2   8   7       12.14       15.32      3.44 o 
   3   8   7       82.31       78.76      7.05 o 
   4   8   7        3.71       -1.48      3.88 o 
   0   0   8    16119.13    14629.35    151.75 o 
   1   0   8     2422.51     2223.94     18.73 o 
   2   0   8      673.48      683.35      7.31 o 
   3   0   8     2346.34     2351.64     18.60 o 
   4   0   8     3416.59     3390.45     29.33 o 
   5   0   8      139.85      153.89      3.70 o 
   6   0   8      129.54      145.50      3.89 o 
   7   0   8        5.83        7.72      3.65 o 
   8   0   8      168.51      168.44      5.25 o 
   9   0   8      268.64      268.52     10.78 o 
  10   0   8       25.84       30.49      3.68 o 
  11   0   8       97.69       89.57      5.70 o 
   1   1   8      116.42       95.55      1.29 o 
   2   1   8      840.45      826.84      6.04 o 
   3   1   8     4727.21     4748.91     26.55 o 
   4   1   8      723.57      795.61      6.07 o 
   5   1   8      498.10      588.50      5.04 o 
   6   1   8      780.90      828.91      7.17 o 
   7   1   8       25.59       28.95      1.96 o 
   8   1   8        7.10        7.67      1.70 o 
   9   1   8        0.73        1.49      1.75 o 
  10   1   8       45.33       44.36      2.93 o 
  11   1   8        1.21        2.09      2.19 o 
   0   2   8     4396.67     4277.96     31.96 o 
   1   2   8     2077.23     2058.99     12.06 o 
   2   2   8      703.84      734.13      5.05 o 
   3   2   8      872.92      859.17      6.32 o 
   4   2   8     3693.60     3752.08     21.79 o 
   5   2   8     3444.43     3423.61     20.43 o 
   6   2   8       51.00       62.65      2.31 o 
   7   2   8       33.01       36.99      2.18 o 
   8   2   8       40.18       44.11      2.43 o 
   9   2   8      102.95      103.89      3.73 o 
  10   2   8       39.65       46.00      3.08 o 
  11   2   8       17.26       13.75      2.49 o 
   1   3   8      144.60      146.31      1.80 o 
   2   3   8        0.01       -0.14      0.76 o 
   3   3   8       10.97       15.96      1.00 o 
   4   3   8      496.89      515.02      4.36 o 
   5   3   8      423.36      424.29      4.41 o 
   6   3   8       80.30       84.82      2.57 o 
   7   3   8      947.37      932.13      8.28 o 
   8   3   8        0.19       -1.97      1.31 o 
   9   3   8      220.77      214.15      4.78 o 
  10   3   8        4.06        2.11      2.06 o 
   0   4   8        7.14        3.97      1.58 o 
   1   4   8        2.94        5.64      0.89 o 
   2   4   8       49.34       55.45      1.60 o 
   3   4   8        0.85        2.76      1.01 o 
   4   4   8       22.52       24.41      1.33 o 
   5   4   8      111.06      111.54      2.69 o 
   6   4   8      124.83      114.42      3.03 o 
   7   4   8      255.63      267.69      5.94 o 
   8   4   8        1.10       -0.97      2.02 o 
   9   4   8       22.26       25.78      2.95 o 
  10   4   8        0.48       -3.49      2.46 o 
   1   5   8      218.62      242.74      3.59 o 
   2   5   8        0.08       -0.47      1.14 o 
   3   5   8      146.67      141.43      3.00 o 
   4   5   8        3.88        4.85      1.49 o 
   5   5   8        0.29       -0.69      1.23 o 
   6   5   8       98.24       93.52      3.38 o 
   7   5   8        1.10       -3.85      2.97 o 
   8   5   8       41.22       45.18      3.38 o 
   9   5   8        0.63        2.55      2.49 o 
   0   6   8      585.42      616.27     12.55 o 
   1   6   8       28.50       32.93      2.84 o 
   2   6   8       36.42       41.01      3.08 o 
   3   6   8      142.52      145.00      4.43 o 
   4   6   8       61.60       65.95      3.99 o 
   5   6   8       87.81       88.25      4.50 o 
   6   6   8        0.77       -2.01      3.31 o 
   7   6   8       56.94       56.84      4.05 o 
   8   6   8       21.96       29.66      3.97 o 
   1   7   8        1.55        0.78      2.29 o 
   2   7   8       29.56       23.94      3.03 o 
   3   7   8       31.86       29.49      3.04 o 
   4   7   8        7.34        6.79      2.72 o 
   5   7   8        1.61       -0.33      2.68 o 
   6   7   8       15.95       21.43      3.92 o 
   0   8   8      545.94      543.72     13.54 o 
   1   8   8       10.52       11.86      2.92 o 
   2   8   8       82.50       74.54      4.99 o 
   3   8   8       12.23       12.64      3.51 o 
   4   8   8       35.82       29.27      4.39 o 
   1   1   9     3426.88     3256.05     18.89 o 
   2   1   9        0.02        0.28      0.43 o 
   3   1   9     1131.12     1136.72      7.48 o 
   4   1   9     2725.98     2755.83     16.43 o 
   5   1   9      398.07      381.73      3.90 o 
   6   1   9       80.83      105.09      2.57 o 
   7   1   9       35.23       42.25      2.06 o 
   8   1   9      296.10      288.11      4.61 o 
   9   1   9      171.15      173.55      4.21 o 
  10   1   9      110.28      113.38      4.07 o 
  11   1   9       41.63       39.01      2.99 o 
   0   2   9     2711.89     2968.42     25.17 o 
   1   2   9       22.61       28.65      0.93 o 
   2   2   9     4853.43     4988.74     29.24 o 
   3   2   9      306.26      355.63      3.24 o 
   4   2   9     2954.52     2991.31     17.71 o 
   5   2   9       99.27      108.40      2.46 o 
   6   2   9      253.55      259.17      3.88 o 
   7   2   9       60.14       64.89      2.66 o 
   8   2   9        8.26        9.73      1.80 o 
   9   2   9       57.84       57.19      2.99 o 
  10   2   9      122.58      134.62      5.69 o 
   1   3   9      570.85      643.07      4.70 o 
   2   3   9      292.17      315.58      2.90 o 
   3   3   9      371.73      434.44      3.74 o 
   4   3   9       52.22       50.93      2.01 o 
   5   3   9       28.86       35.80      1.65 o 
   6   3   9       23.64       20.27      1.61 o 
   7   3   9      551.97      529.73      5.86 o 
   8   3   9       19.07       29.25      2.25 o 
   9   3   9      240.76      226.15      5.54 o 
  10   3   9       10.26       11.50      2.49 o 
   0   4   9      112.00      116.91      2.88 o 
   1   4   9      265.05      266.04      3.13 o 
   2   4   9      231.43      195.79      2.51 o 
   3   4   9        0.08       -1.39      0.93 o 
   4   4   9      245.47      240.45      3.41 o 
   5   4   9      351.01      339.56      4.58 o 
   6   4   9        7.88        9.53      1.40 o 
   7   4   9       89.76       91.41      3.61 o 
   8   4   9        0.01        2.75      2.10 o 
   9   4   9        6.44        0.63      2.26 o 
   1   5   9      518.26      521.21      6.09 o 
   2   5   9       10.06        9.68      1.39 o 
   3   5   9       59.63       65.98      2.46 o 
   4   5   9       67.33       58.95      2.60 o 
   5   5   9       28.96       27.70      2.78 o 
   6   5   9       89.58       93.95      3.38 o 
   7   5   9        0.01       -1.35      1.87 o 
   8   5   9       16.96       19.56      2.80 o 
   9   5   9        1.08        0.13      2.50 o 
   0   6   9       35.80       54.60      4.91 o 
   1   6   9      264.98      248.28      5.58 o 
   2   6   9        6.69        8.49      2.31 o 
   3   6   9      318.19      302.67      5.55 o 
   4   6   9       65.14       68.58      3.66 o 
   5   6   9        0.87       -1.50      2.47 o 
   6   6   9       12.82       14.04      2.83 o 
   7   6   9        0.25       -1.98      3.01 o 
   8   6   9       32.02       29.30      4.51 o 
   1   7   9      488.16      450.55      8.03 o 
   2   7   9      118.16      128.64      5.47 o 
   3   7   9        0.05       -1.08      2.22 o 
   4   7   9        0.54       -2.07      4.53 o 
   5   7   9       14.86       12.87      3.10 o 
   6   7   9       48.26       43.98      4.53 o 
   0   8   9      331.45      376.56     13.42 o 
   1   8   9       28.55       32.75      3.52 o 
   2   8   9       38.94       42.14      5.56 o 
   3   8   9       83.06       81.37      5.81 o 
   4   8   9        0.56        5.56      3.87 o 
   0   0  10      123.94      126.79      3.02 o 
   1   0  10     8916.41     8811.19     64.43 o 
   2   0  10      806.51      725.13      6.66 o 
   3   0  10      879.27      897.00      8.25 o 
   4   0  10      595.47      583.18      6.64 o 
   5   0  10     1237.35     1168.01     12.41 o 
   6   0  10        0.08       -0.99      1.51 o 
   7   0  10        0.12       -1.21      1.81 o 
   8   0  10       92.56      101.72      4.26 o 
   9   0  10       77.91       78.16      4.74 o 
  10   0  10      139.07      142.34      6.04 o 
  11   0  10        0.19       -1.65      3.50 o 
   1   1  10       37.00       27.98      0.88 o 
   2   1  10       88.98       94.97      1.58 o 
   3   1  10      393.21      405.69      3.28 o 
   4   1  10        3.00        4.25      0.91 o 
   5   1  10       39.80       33.92      1.47 o 
   6   1  10       81.47       84.75      2.48 o 
   7   1  10       21.89       28.14      1.89 o 
   8   1  10       82.02       92.46      2.84 o 
   9   1  10       27.43       29.82      2.48 o 
  10   1  10       53.64       57.36      3.18 o 
  11   1  10       38.01       32.59      2.90 o 
   0   2  10      339.09      337.57      4.23 o 
   1   2  10       54.99       47.69      1.31 o 
   2   2  10        7.06        4.72      0.67 o 
   3   2  10        0.77        4.12      1.44 o 
   4   2  10      392.18      366.09      4.93 o 
   5   2  10      275.63      278.27      3.59 o 
   6   2  10      178.09      171.41      2.97 o 
   7   2  10      219.23      221.50      3.72 o 
   8   2  10      140.69      136.08      3.44 o 
   9   2  10       12.00       14.05      2.01 o 
  10   2  10      442.85      439.01      6.84 o 
   1   3  10      478.15      505.50      4.31 o 
   2   3  10      359.15      370.90      3.16 o 
   3   3  10      155.57      135.17      2.14 o 
   4   3  10      246.58      268.23      3.30 o 
   5   3  10      324.81      314.23      3.79 o 
   6   3  10        7.91        9.54      1.43 o 
   7   3  10       91.26       85.90      2.80 o 
   8   3  10      519.93      494.50      6.35 o 
   9   3  10       37.32       47.45      2.94 o 
  10   3  10       32.14       28.26      3.15 o 
   0   4  10      224.92      224.40      3.97 o 
   1   4  10      502.94      507.25      4.62 o 
   2   4  10      231.76      265.61      4.29 o 
   3   4  10       16.38       21.31      1.43 o 
   4   4  10        4.82        9.80      1.48 o 
   5   4  10      302.09      300.24      6.12 o 
   6   4  10     1423.66     1385.77     15.69 o 
   7   4  10       22.94       20.85      2.36 o 
   8   4  10      477.04      456.97      7.08 o 
   9   4  10        2.51        3.13      2.49 o 
   1   5  10        1.36        4.36      1.39 o 
   2   5  10       76.80       87.68      3.28 o 
   3   5  10        0.93       -2.22      1.48 o 
   4   5  10       32.98       31.56      2.16 o 
   5   5  10        8.94        9.83      1.82 o 
   6   5  10       83.60       80.42      3.99 o 
   7   5  10      188.99      183.79      4.94 o 
   8   5  10       10.26       15.90      2.65 o 
   9   5  10       58.83       67.56      4.20 o 
   0   6  10     1684.09     1653.91     28.76 o 
   1   6  10      168.64      152.53      3.93 o 
   2   6  10      661.32      625.44      8.08 o 
   3   6  10      135.31      126.35      4.12 o 
   4   6  10        1.30       -0.07      1.92 o 
   5   6  10       65.71       73.30      3.88 o 
   6   6  10        0.38        2.01      2.32 o 
   7   6  10        9.55        6.11      3.25 o 
   8   6  10       12.98        8.86      3.46 o 
   1   7  10       12.26       28.00      3.14 o 
   2   7  10        5.48        5.05      2.55 o 
   3   7  10       75.79       79.24      4.17 o 
   4   7  10        0.46       -3.77      2.52 o 
   5   7  10        6.20        0.94      2.81 o 
   6   7  10        3.11        2.74      5.29 o 
   0   8  10      126.57      134.45      7.58 o 
   1   8  10        0.10       -0.85      2.62 o 
   2   8  10       56.00       56.01      4.15 o 
   3   8  10        0.06        2.79      2.89 o 
   4   8  10        3.21        1.60      3.37 o 
   1   1  11      384.66      346.15      2.90 o 
   2   1  11     2659.72     2680.70     15.50 o 
   3   1  11      260.37      273.60      2.59 o 
   4   1  11      148.90      137.87      2.22 o 
   5   1  11        0.02        0.18      0.99 o 
   6   1  11        3.00        0.18      1.21 o 
   7   1  11       29.89       34.31      2.00 o 
   8   1  11       41.17       45.67      2.23 o 
   9   1  11      125.67      125.64      3.96 o 
  10   1  11        0.00        2.99      2.15 o 
  11   1  11       38.91       46.27      3.23 o 
   0   2  11      775.31      712.36      7.48 o 
   1   2  11       73.28       59.79      1.45 o 
   2   2  11      781.80      827.22      5.48 o 
   3   2  11        2.51        5.65      0.87 o 
   4   2  11      185.93      252.00      3.10 o 
   5   2  11      242.84      246.67      3.43 o 
   6   2  11        3.12        4.64      1.42 o 
   7   2  11      159.95      170.30      3.49 o 
   8   2  11       23.50       22.96      2.02 o 
   9   2  11       73.03       68.58      3.58 o 
  10   2  11        4.39       12.29      2.30 o 
   1   3  11      796.66      788.12      5.58 o 
   2   3  11      228.51      233.27      2.36 o 
   3   3  11      172.71      181.51      2.42 o 
   4   3  11      693.93      726.67      6.08 o 
   5   3  11        5.72        5.50      1.26 o 
   6   3  11       55.34       66.85      2.49 o 
   7   3  11       13.17       10.55      1.73 o 
   8   3  11       16.10       26.41      2.42 o 
   9   3  11       27.07       24.66      2.47 o 
  10   3  11       45.99       54.11      3.46 o 
   0   4  11      540.85      508.21      6.56 o 
   1   4  11        0.06       -0.48      1.07 o 
   2   4  11       17.93       17.47      1.44 o 
   3   4  11       17.43       19.70      1.42 o 
   4   4  11       78.54       76.51      2.62 o 
   5   4  11       89.79       90.27      3.08 o 
   6   4  11        0.28        4.82      1.92 o 
   7   4  11       83.17       86.40      3.26 o 
   8   4  11       29.55       31.67      2.80 o 
   9   4  11       24.41       24.76      3.24 o 
   1   5  11     1226.93     1255.21     11.16 o 
   2   5  11        3.97        2.11      1.46 o 
   3   5  11       76.34       86.47      3.05 o 
   4   5  11      131.20      138.52      3.39 o 
   5   5  11        4.31        5.11      1.83 o 
   6   5  11        2.89        1.65      1.57 o 
   7   5  11        0.69        2.08      2.52 o 
   8   5  11        1.75        5.02      2.33 o 
   9   5  11        1.47        0.35      2.46 o 
   0   6  11      106.32      101.77      4.92 o 
   1   6  11      305.70      296.62      4.90 o 
   2   6  11      156.49      143.89      3.65 o 
   3   6  11      163.63      151.50      3.94 o 
   4   6  11       38.37       38.92      2.99 o 
   5   6  11       86.00       92.59      4.30 o 
   6   6  11        7.68        6.24      2.56 o 
   7   6  11       13.26        6.01      3.61 o 
   1   7  11      835.62      806.24     13.71 o 
   2   7  11        7.62        9.34      2.76 o 
   3   7  11        4.93        6.03      3.13 o 
   4   7  11       10.50        9.13      3.00 o 
   5   7  11        2.98        1.39      2.74 o 
   6   7  11        0.95        4.74      3.29 o 
   0   8  11      102.49      125.21      7.71 o 
   1   8  11       32.44       36.03      4.25 o 
   2   8  11        2.18        7.26      2.85 o 
   3   8  11       22.82       21.86      3.68 o 
   0   0  12     7982.64     7534.78     78.33 o 
   1   0  12     4221.30     4275.63     35.06 o 
   2   0  12     1370.74     1350.75     11.39 o 
   3   0  12      311.11      270.47      4.20 o 
   4   0  12      746.19      824.87      8.11 o 
   5   0  12     1621.21     1605.93     15.98 o 
   6   0  12      200.19      205.27      4.66 o 
   7   0  12        8.84        9.72      2.21 o 
   8   0  12        0.16        1.96      2.05 o 
   9   0  12       10.16       10.91      3.40 o 
  10   0  12        1.28        1.64      2.95 o 
  11   0  12        0.55       -4.07      2.71 o 
   1   1  12      482.62      443.91      3.47 o 
   2   1  12      726.05      739.39      5.43 o 
   3   1  12      942.19     1012.40      6.57 o 
   4   1  12       15.26       23.67      1.20 o 
   5   1  12      132.99      142.90      2.61 o 
   6   1  12       25.27       22.33      1.67 o 
   7   1  12      690.57      666.40      6.60 o 
   8   1  12        3.80        3.37      1.54 o 
   9   1  12      402.64      382.78      5.68 o 
  10   1  12        0.07        0.70      2.06 o 
   0   2  12      225.25      254.27      3.75 o 
   1   2  12     5759.85     6005.09     33.23 o 
   2   2  12      534.23      532.03      4.00 o 
   3   2  12     6609.48     6882.22     38.12 o 
   4   2  12     1782.18     1717.85     11.05 o 
   5   2  12     1091.22     1082.58      9.04 o 
   6   2  12      172.57      164.49      3.23 o 
   7   2  12       70.54       69.87      2.52 o 
   8   2  12        0.69        0.57      1.49 o 
   9   2  12      111.49      121.89      3.73 o 
  10   2  12       81.06       77.58      3.63 o 
   1   3  12      779.48      936.43      6.46 o 
   2   3  12      924.20      967.63      6.85 o 
   3   3  12       44.50       45.22      1.56 o 
   4   3  12      100.63      100.44      2.31 o 
   5   3  12      602.87      587.15      5.83 o 
   6   3  12      304.44      292.06      3.94 o 
   7   3  12      273.91      261.61      5.03 o 
   8   3  12      118.88      116.76      3.79 o 
   9   3  12        2.55        3.54      1.94 o 
  10   3  12      131.89      128.22      4.79 o 
   0   4  12     2295.60     2388.37     25.40 o 
   1   4  12       14.29       24.45      1.42 o 
   2   4  12        4.17        8.50      1.24 o 
   3   4  12       65.63       71.53      2.46 o 
   4   4  12      386.55      387.71      4.75 o 
   5   4  12      142.36      144.59      3.74 o 
   6   4  12      139.52      123.14      3.18 o 
   7   4  12      404.47      393.77      5.87 o 
   8   4  12      227.64      216.69      5.41 o 
   9   4  12       13.75       10.06      2.44 o 
   1   5  12      111.01      117.32      3.97 o 
   2   5  12        2.22       -0.62      1.40 o 
   3   5  12      152.77      144.32      3.54 o 
   4   5  12      140.53      136.81      3.80 o 
   5   5  12      549.41      520.76      7.60 o 
   6   5  12       49.86       55.85      3.51 o 
   7   5  12       61.91       56.99      4.35 o 
   8   5  12       29.88       26.22      3.01 o 
   0   6  12      195.77      189.90      5.57 o 
   1   6  12       26.27       25.59      2.21 o 
   2   6  12      169.67      150.21      4.82 o 
   3   6  12      118.99      118.20      3.48 o 
   4   6  12      167.09      156.27      4.26 o 
   5   6  12      281.30      300.97      5.79 o 
   6   6  12      171.13      184.66      5.76 o 
   7   6  12      120.48      131.41      8.04 o 
   1   7  12        9.24       13.64      2.75 o 
   2   7  12        4.12       -0.31      2.31 o 
   3   7  12      124.44      149.68      6.46 o 
   4   7  12        7.68        6.78      3.95 o 
   5   7  12        0.01       -1.38      2.80 o 
   6   7  12        0.13        5.34      3.44 o 
   0   8  12        3.97        6.08      3.97 o 
   1   8  12        3.25        0.24      2.61 o 
   2   8  12        7.47        4.49      3.31 o 
   3   8  12       11.69       15.82      3.49 o 
   1   1  13      124.02      115.63      1.63 o 
   2   1  13       76.55       80.32      1.46 o 
   3   1  13        5.25       12.11      0.87 o 
   4   1  13     1306.70     1400.84      9.40 o 
   5   1  13        4.20        1.80      1.04 o 
   6   1  13       13.42       11.94      1.48 o 
   7   1  13       31.53       41.03      2.43 o 
   8   1  13       14.49       12.82      1.67 o 
   9   1  13       16.77       19.70      2.16 o 
  10   1  13       45.59       47.47      3.08 o 
   0   2  13     1612.64     1824.57     16.58 o 
   1   2  13        2.51        0.86      0.66 o 
   2   2  13     4450.17     4524.31     25.48 o 
   3   2  13      428.97      374.54      3.72 o 
   4   2  13     2837.43     2868.31     18.06 o 
   5   2  13      246.47      222.59      3.74 o 
   6   2  13       36.49       46.29      2.09 o 
   7   2  13        4.92        8.40      1.58 o 
   8   2  13       15.16       20.01      1.99 o 
   9   2  13        5.85        7.42      2.32 o 
  10   2  13       47.56       53.61      3.52 o 
   1   3  13       76.62       89.20      1.70 o 
   2   3  13      862.72      860.47      6.32 o 
   3   3  13        1.23        0.43      0.85 o 
   4   3  13      465.87      459.40      4.62 o 
   5   3  13      233.71      206.01      4.37 o 
   6   3  13      259.34      266.33      4.28 o 
   7   3  13      387.39      351.59      5.46 o 
   8   3  13        0.22        1.32      1.80 o 
   9   3  13       32.37       30.40      2.70 o 
  10   3  13       28.61       37.98      3.16 o 
   0   4  13       73.18       87.46      3.71 o 
   1   4  13      121.70      116.16      2.88 o 
   2   4  13       31.57       31.49      1.65 o 
   3   4  13        8.09        4.31      1.28 o 
   4   4  13       30.71       34.71      2.54 o 
   5   4  13      160.41      129.38      3.47 o 
   6   4  13        1.96        0.01      1.51 o 
   7   4  13        7.58        5.79      1.93 o 
   8   4  13       56.63       49.15      3.96 o 
   9   4  13       32.90       37.26      3.30 o 
   1   5  13      487.19      458.54      5.95 o 
   2   5  13       18.08       17.25      1.94 o 
   3   5  13        0.49        0.59      1.51 o 
   4   5  13       28.42       31.32      2.51 o 
   5   5  13       29.56       35.38      2.65 o 
   6   5  13       80.29       76.42      3.88 o 
   7   5  13        1.68        0.39      2.25 o 
   8   5  13        0.52       -2.33      2.13 o 
   0   6  13      247.38      249.10      6.58 o 
   1   6  13       43.37       44.31      2.48 o 
   2   6  13        6.32        7.22      1.92 o 
   3   6  13      203.84      209.30      4.35 o 
   4   6  13      121.73      130.15      4.12 o 
   5   6  13       76.54       83.79      3.74 o 
   6   6  13       11.72       12.61      2.41 o 
   7   6  13        0.23        1.84      2.94 o 
   1   7  13        5.25        3.28      2.46 o 
   2   7  13        0.01        2.93      2.40 o 
   3   7  13        0.55       -0.47      2.45 o 
   4   7  13       23.53       23.19      3.45 o 
   5   7  13       21.78       25.24      3.70 o 
   6   7  13       30.23       21.98      3.56 o 
   0   8  13       11.70       13.71      4.31 o 
   1   8  13        4.98       11.31      3.01 o 
   2   8  13       10.03        7.49      2.96 o 
   3   8  13        5.42        1.78      3.09 o 
   0   0  14     1854.56     1903.87     21.80 o 
   1   0  14     3467.57     3605.39     30.14 o 
   2   0  14      353.70      422.44      5.16 o 
   3   0  14      185.81      184.96      4.06 o 
   4   0  14        2.94        0.49      1.06 o 
   5   0  14      528.80      517.95      7.25 o 
   6   0  14       31.52       32.14      2.62 o 
   7   0  14      434.33      395.31      6.95 o 
   8   0  14      407.38      393.38      7.22 o 
   9   0  14      363.39      334.60      7.05 o 
  10   0  14      111.82      101.00      7.56 o 
   1   1  14        5.62       12.45      0.81 o 
   2   1  14      183.38      163.80      2.09 o 
   3   1  14      204.99      230.14      2.47 o 
   4   1  14      112.57      117.85      1.93 o 
   5   1  14      221.58      242.81      3.17 o 
   6   1  14       20.90       22.89      1.74 o 
   7   1  14      464.61      454.50      5.35 o 
   8   1  14      113.06      125.77      3.16 o 
   9   1  14        0.40        4.11      1.79 o 
  10   1  14       78.65       76.11      3.52 o 
   0   2  14        2.65        4.61      0.92 o 
   1   2  14       54.62       67.17      1.74 o 
   2   2  14      398.49      437.31      3.86 o 
   3   2  14       97.66      113.65      2.06 o 
   4   2  14      484.81      514.66      4.72 o 
   5   2  14      584.69      552.01      5.47 o 
   6   2  14      248.71      243.07      3.71 o 
   7   2  14      388.78      379.22      4.88 o 
   8   2  14      454.26      440.52      6.16 o 
   9   2  14       60.05       66.77      3.34 o 
  10   2  14       41.68       48.00      3.45 o 
   1   3  14       47.09       45.72      1.33 o 
   2   3  14     3685.35     3696.91     21.55 o 
   3   3  14      260.47      210.55      2.85 o 
   4   3  14       81.47       89.88      2.50 o 
   5   3  14       42.82       42.12      2.23 o 
   6   3  14     2051.54     1937.58     15.55 o 
   7   3  14      192.23      175.45      4.15 o 
   8   3  14      169.92      150.15      4.01 o 
   9   3  14       83.31       81.84      3.64 o 
  10   3  14       13.21       15.00      2.59 o 
   0   4  14     1342.99     1401.30     16.67 o 
   1   4  14       45.04       42.06      2.06 o 
   2   4  14       27.67       35.26      1.97 o 
   3   4  14       10.30        8.96      1.68 o 
   4   4  14      174.48      178.80      3.66 o 
   5   4  14       22.52       19.06      2.10 o 
   6   4  14       81.49       78.56      3.40 o 
   7   4  14        0.79       -0.45      1.89 o 
   8   4  14       67.36       59.88      4.00 o 
   9   4  14        5.39        2.88      2.98 o 
   1   5  14     1369.72     1325.10     11.84 o 
   2   5  14      109.04      120.83      3.35 o 
   3   5  14       27.42       35.97      2.34 o 
   4   5  14      110.08      109.78      3.80 o 
   5   5  14       26.26       36.46      2.72 o 
   6   5  14      222.63      221.08      5.11 o 
   7   5  14       12.16       12.58      2.65 o 
   8   5  14       16.93       12.71      2.96 o 
   0   6  14      539.67      532.77      9.72 o 
   1   6  14       85.98       81.28      3.18 o 
   2   6  14      180.49      168.81      4.47 o 
   3   6  14      188.56      175.05      4.73 o 
   4   6  14       12.67       12.63      2.21 o 
   5   6  14      104.38      104.32      4.17 o 
   6   6  14       76.17       67.70      3.70 o 
   7   6  14       32.24       28.66      4.82 o 
   1   7  14        1.84        0.92      2.37 o 
   2   7  14        3.78        5.34      2.53 o 
   3   7  14        0.01       -0.21      2.58 o 
   4   7  14       16.22       15.78      3.35 o 
   5   7  14      134.72      136.05      6.17 o 
   0   8  14       66.47       80.07      6.63 o 
   1   8  14        4.62        5.86      2.77 o 
   2   8  14        0.64        3.66      3.25 o 
   3   8  14        4.41        2.80      3.10 o 
   1   1  15     1592.77     1661.72     10.83 o 
   2   1  15      206.92      227.40      2.61 o 
   3   1  15      405.92      459.32      3.79 o 
   4   1  15      749.77      754.02      5.97 o 
   5   1  15       33.05       34.72      2.10 o 
   6   1  15       12.74       13.19      1.65 o 
   7   1  15       25.20       28.71      1.95 o 
   8   1  15       25.40       32.91      2.66 o 
   9   1  15      116.89      117.40      3.61 o 
  10   1  15       13.65       17.78      2.45 o 
   0   2  15     4543.58     4656.09     38.36 o 
   1   2  15      586.89      550.07      4.85 o 
   2   2  15       75.73       68.66      1.72 o 
   3   2  15     1396.79     1502.62      9.44 o 
   4   2  15      526.30      540.18      4.88 o 
   5   2  15      266.28      301.03      3.86 o 
   6   2  15        1.54        1.02      1.44 o 
   7   2  15        0.03        4.55      1.55 o 
   8   2  15        7.53       11.10      1.85 o 
   9   2  15       13.64       12.69      2.21 o 
  10   2  15       80.76       88.58      4.19 o 
   1   3  15     1571.59     1666.77     10.59 o 
   2   3  15      398.50      417.39      4.22 o 
   3   3  15      157.05      157.74      3.02 o 
   4   3  15      625.60      591.85      6.31 o 
   5   3  15       20.46       20.99      1.65 o 
   6   3  15      300.30      310.53      4.69 o 
   7   3  15       35.45       30.72      2.09 o 
   8   3  15        9.30       10.20      1.97 o 
   9   3  15        0.01        1.50      1.97 o 
  10   3  15       14.41       15.30      3.45 o 
   0   4  15       47.47       63.70      3.46 o 
   1   4  15       40.28       54.37      2.38 o 
   2   4  15      124.10      117.64      3.04 o 
   3   4  15       58.19       62.67      2.59 o 
   4   4  15        3.76        5.43      1.63 o 
   5   4  15       16.90       17.03      2.48 o 
   6   4  15       22.85       15.19      1.71 o 
   7   4  15        8.12        2.18      2.57 o 
   8   4  15       35.80       41.50      3.91 o 
   9   4  15       64.77       60.39      3.90 o 
   1   5  15      487.67      493.86      6.32 o 
   2   5  15       86.22       88.86      3.12 o 
   3   5  15       10.12       14.61      1.96 o 
   4   5  15      463.27      443.46      6.76 o 
   5   5  15        7.14        5.39      1.97 o 
   6   5  15       72.75       64.56      3.38 o 
   7   5  15       64.84       65.38      4.31 o 
   8   5  15        0.13        4.62      2.89 o 
   0   6  15       82.32       96.28      4.62 o 
   1   6  15        2.69        2.66      1.63 o 
   2   6  15       88.88      105.79      3.46 o 
   3   6  15        2.24       -0.40      1.83 o 
   4   6  15        7.20       11.62      2.28 o 
   5   6  15        6.67        2.84      2.16 o 
   6   6  15        1.35        1.10      2.26 o 
   7   6  15        0.06       -3.83      2.55 o 
   1   7  15       30.29       22.35      3.21 o 
   2   7  15       19.65       23.07      2.97 o 
   3   7  15        0.15       -0.86      2.65 o 
   4   7  15       11.47        4.86      3.00 o 
   5   7  15       26.54       18.16      3.51 o 
   0   8  15       23.37       21.77      4.72 o 
   1   8  15       18.83       17.98      3.26 o 
   2   8  15       49.39       53.23      4.56 o 
   0   0  16     2631.76     2572.10     28.97 o 
   1   0  16       28.56       36.02      1.73 o 
   2   0  16      133.08      138.32      2.69 o 
   3   0  16      565.82      535.63      5.97 o 
   4   0  16      117.04      121.90      2.83 o 
   5   0  16      345.07      347.14      5.83 o 
   6   0  16      859.04      837.44     10.56 o 
   7   0  16      597.60      563.71      8.63 o 
   8   0  16      160.78      149.12      4.83 o 
   9   0  16      317.40      323.67      7.07 o 
  10   0  16       31.30       29.64      4.54 o 
   1   1  16     2385.18     2454.65     19.89 o 
   2   1  16      771.41      806.25      5.85 o 
   3   1  16      326.78      358.35      3.27 o 
   4   1  16      221.10      195.51      2.72 o 
   5   1  16      168.61      175.76      3.01 o 
   6   1  16      283.41      280.23      4.00 o 
   7   1  16       43.56       47.32      2.22 o 
   8   1  16       43.10       41.71      2.31 o 
   9   1  16       93.62       93.81      3.44 o 
  10   1  16       48.13       41.52      2.95 o 
   0   2  16       57.69       83.14      3.01 o 
   1   2  16       45.76       49.04      1.50 o 
   2   2  16       83.63       90.12      1.71 o 
   3   2  16      370.32      361.75      3.47 o 
   4   2  16       35.14       35.78      1.58 o 
   5   2  16      140.32      148.26      3.01 o 
   6   2  16        4.70        7.16      1.70 o 
   7   2  16       74.31       71.80      2.85 o 
   8   2  16       64.17       63.41      2.87 o 
   9   2  16        0.02        4.46      2.16 o 
  10   2  16      204.74      202.41      5.80 o 
   1   3  16      234.10      255.78      2.88 o 
   2   3  16      675.65      686.97      5.56 o 
   3   3  16      390.52      406.77      4.10 o 
   4   3  16        0.17        0.23      1.21 o 
   5   3  16      185.92      183.26      3.45 o 
   6   3  16       23.54       26.34      2.05 o 
   7   3  16        0.02       -0.74      1.56 o 
   8   3  16       18.63       22.39      2.26 o 
   9   3  16        1.51        4.34      2.09 o 
   0   4  16      114.95      111.93      4.13 o 
   1   4  16        9.44       10.69      1.61 o 
   2   4  16      149.52      158.96      3.46 o 
   3   4  16       43.57       51.76      2.46 o 
   4   4  16        2.65        3.91      1.82 o 
   5   4  16       32.61       31.35      2.41 o 
   6   4  16      129.53      115.79      3.85 o 
   7   4  16        8.75        6.33      2.34 o 
   8   4  16       61.92       55.72      3.63 o 
   9   4  16       38.51       41.04      4.44 o 
   1   5  16       38.83       43.30      2.46 o 
   2   5  16      211.25      186.70      3.92 o 
   3   5  16     1215.08     1173.19     14.01 o 
   4   5  16        2.43        6.61      1.98 o 
   5   5  16      424.99      393.12      6.49 o 
   6   5  16       51.86       48.54      3.18 o 
   7   5  16        0.01       -5.42      4.21 o 
   8   5  16       14.64       17.07      3.65 o 
   0   6  16       32.17       28.53      3.13 o 
   1   6  16       63.23       53.99      2.88 o 
   2   6  16        1.12        0.43      1.72 o 
   3   6  16       13.30       13.57      2.15 o 
   4   6  16        5.40        0.37      2.03 o 
   5   6  16       50.18       57.35      3.39 o 
   6   6  16       76.67       77.20      4.12 o 
   7   6  16       10.28        8.46      3.00 o 
   1   7  16       22.02       33.73      3.33 o 
   2   7  16       11.49       10.46      2.83 o 
   3   7  16        0.04       -1.53      2.72 o 
   4   7  16        0.86        1.50      2.68 o 
   5   7  16        6.47        7.79      3.86 o 
   0   8  16       83.17       72.16     11.55 o 
   1   8  16        9.40        6.90      3.03 o 
   2   8  16       10.40       10.74      4.43 o 
   1   1  17      363.55      352.55      4.44 o 
   2   1  17       22.95       25.16      1.09 o 
   3   1  17      765.49      750.24      5.72 o 
   4   1  17        2.40        1.87      0.97 o 
   5   1  17      840.68      858.30      7.32 o 
   6   1  17        5.13        8.21      1.54 o 
   7   1  17      249.67      246.55      4.02 o 
   8   1  17       86.86       88.60      2.96 o 
   9   1  17      155.23      149.11      3.69 o 
  10   1  17       35.31       39.55      3.30 o 
   0   2  17      383.47      414.68      4.93 o 
   1   2  17      500.09      496.93      4.48 o 
   2   2  17      166.64      156.90      2.11 o 
   3   2  17     1425.33     1397.79      9.01 o 
   4   2  17       12.82       15.34      1.29 o 
   5   2  17      180.87      191.40      3.92 o 
   6   2  17      593.53      561.31      6.85 o 
   7   2  17       29.20       26.29      2.15 o 
   8   2  17       54.02       51.16      2.65 o 
   9   2  17       67.18       70.86      3.39 o 
  10   2  17       47.85       53.01      4.16 o 
   1   3  17      798.98      841.39      7.75 o 
   2   3  17      724.80      772.72      6.08 o 
   3   3  17       60.76       61.15      2.00 o 
   4   3  17      106.78       99.34      2.65 o 
   5   3  17       59.44       54.78      2.23 o 
   6   3  17        2.42        2.81      1.75 o 
   7   3  17      166.51      156.11      3.65 o 
   8   3  17      167.85      166.35      3.96 o 
   9   3  17       65.57       55.82      3.43 o 
   0   4  17      246.65      277.78      6.13 o 
   1   4  17      211.25      197.64      3.75 o 
   2   4  17       57.04       70.06      2.69 o 
   3   4  17      399.21      386.26      5.40 o 
   4   4  17       73.75       76.19      3.25 o 
   5   4  17        0.00       -0.57      1.55 o 
   6   4  17       91.70       82.44      4.80 o 
   7   4  17       67.75       66.40      3.39 o 
   8   4  17        0.30        0.47      2.71 o 
   9   4  17        0.01        0.05      2.46 o 
   1   5  17      187.67      193.97      3.99 o 
   2   5  17      261.19      248.48      4.53 o 
   3   5  17      494.40      473.82      7.00 o 
   4   5  17      345.09      311.19      5.77 o 
   5   5  17       44.90       50.46      3.09 o 
   6   5  17       13.08       12.24      2.65 o 
   7   5  17      106.99      111.62      4.76 o 
   8   5  17        0.31       -2.40      3.60 o 
   0   6  17      553.20      550.40     10.09 o 
   1   6  17      103.41       87.15      3.38 o 
   2   6  17      124.81      126.15      3.72 o 
   3   6  17       84.42       77.24      3.53 o 
   4   6  17        9.02        7.45      2.14 o 
   5   6  17        0.19        0.75      2.12 o 
   6   6  17        1.44       -0.61      2.10 o 
   7   6  17        7.56        7.76      2.79 o 
   1   7  17       68.67       66.68      4.07 o 
   2   7  17        0.48       -0.66      2.69 o 
   3   7  17       19.94       21.79      3.40 o 
   4   7  17        4.14        3.51      3.63 o 
   5   7  17        0.19        2.66      2.96 o 
   0   8  17        2.51        5.38      4.08 o 
   1   8  17        7.81        9.82      3.06 o 
   0   0  18      107.85      148.74      4.02 o 
   1   0  18        0.67        1.59      1.01 o 
   2   0  18      280.17      306.50      4.30 o 
   3   0  18        4.82       -0.14      1.27 o 
   4   0  18        5.45        9.19      1.38 o 
   5   0  18      614.43      639.14      8.56 o 
   6   0  18      530.16      501.50      7.81 o 
   7   0  18      280.81      273.12      5.88 o 
   8   0  18      535.84      495.93      8.59 o 
   9   0  18      139.74      143.54      5.17 o 
  10   0  18      141.36      147.91      6.47 o 
   1   1  18        1.32        7.00      1.21 o 
   2   1  18      385.00      413.66      3.63 o 
   3   1  18      317.01      326.21      3.29 o 
   4   1  18      284.00      296.25      3.46 o 
   5   1  18       38.38       44.55      2.00 o 
   6   1  18       48.89       45.57      2.14 o 
   7   1  18      225.07      228.01      3.87 o 
   8   1  18       15.34       16.60      1.87 o 
   9   1  18        8.86        7.07      1.83 o 
  10   1  18       69.73       60.21      3.68 o 
   0   2  18      505.37      559.86      6.06 o 
   1   2  18     1339.10     1357.63      9.49 o 
   2   2  18        0.33       -0.23      0.72 o 
   3   2  18      108.98      112.57      2.05 o 
   4   2  18       37.00       33.06      1.83 o 
   5   2  18      740.96      719.80      7.58 o 
   6   2  18       39.51       32.32      2.11 o 
   7   2  18       50.73       44.80      2.45 o 
   8   2  18       65.78       57.24      2.81 o 
   9   2  18        3.18        1.93      1.98 o 
  10   2  18        0.08        1.53      3.04 o 
   1   3  18        5.43        3.57      1.01 o 
   2   3  18      112.62      132.21      2.77 o 
   3   3  18        8.98        9.91      1.30 o 
   4   3  18      321.95      326.02      4.37 o 
   5   3  18       98.96       84.71      2.82 o 
   6   3  18       21.11       18.85      1.74 o 
   7   3  18      248.97      239.73      4.74 o 
   8   3  18       18.47       19.78      2.39 o 
   9   3  18       22.23       24.53      2.77 o 
   0   4  18        4.70        4.93      2.11 o 
   1   4  18      258.20      251.70      4.29 o 
   2   4  18       41.52       50.04      2.48 o 
   3   4  18      411.94      393.68      5.88 o 
   4   4  18        4.06        6.95      1.91 o 
   5   4  18      110.56      102.46      4.08 o 
   6   4  18      106.17       92.12      4.96 o 
   7   4  18       87.63       98.87      4.47 o 
   8   4  18       15.64       11.49      2.77 o 
   9   4  18       53.19       52.49      3.86 o 
   1   5  18       59.11       58.33      2.75 o 
   2   5  18       50.77       46.29      2.76 o 
   3   5  18      976.47      890.44     10.91 o 
   4   5  18      152.41      153.79      4.28 o 
   5   5  18      126.25      109.88      4.16 o 
   6   5  18       45.00       40.81      3.33 o 
   7   5  18       14.14       15.65      3.66 o 
   8   5  18       35.37       28.52      4.35 o 
   0   6  18       13.28       18.74      3.05 o 
   1   6  18      226.98      225.13      4.66 o 
   2   6  18      105.92      116.02      3.74 o 
   3   6  18      119.34      103.70      3.96 o 
   4   6  18      124.10      136.13      8.18 o 
   5   6  18       88.08      110.01      4.28 o 
   6   6  18        2.07        1.84      2.30 o 
   1   7  18        4.01        6.15      2.61 o 
   2   7  18        3.33        6.35      3.14 o 
   3   7  18        2.67        2.28      2.85 o 
   4   7  18       24.32       28.25      3.70 o 
   5   7  18       17.38       20.38      3.79 o 
   0   8  18       80.53       90.46     15.06 o 
   1   1  19     4046.72     4135.17     29.69 o 
   2   1  19       93.97       97.84      1.83 o 
   3   1  19       88.51       75.72      1.92 o 
   4   1  19       70.76       74.58      2.11 o 
   5   1  19       72.04       81.41      2.46 o 
   6   1  19      233.01      234.30      3.77 o 
   7   1  19       14.31       14.65      1.74 o 
   8   1  19        7.32        3.97      1.67 o 
   9   1  19        0.06        1.19      1.83 o 
  10   1  19      128.12      143.72      5.02 o 
   0   2  19      491.86      465.53      5.48 o 
   1   2  19      226.70      244.31      3.06 o 
   2   2  19      152.10      159.17      2.93 o 
   3   2  19      195.52      206.60      3.09 o 
   4   2  19      996.59      959.89      8.71 o 
   5   2  19      152.20      140.41      3.84 o 
   6   2  19       91.95       87.93      3.08 o 
   7   2  19       68.72       70.19      2.86 o 
   8   2  19        5.45        6.88      1.84 o 
   9   2  19       40.60       49.48      3.11 o 
   1   3  19       49.45       70.86      2.18 o 
   2   3  19      734.74      782.92      7.39 o 
   3   3  19       19.63       23.46      1.91 o 
   4   3  19      366.66      359.12      4.78 o 
   5   3  19       18.07       18.02      1.97 o 
   6   3  19      318.13      290.52      5.36 o 
   7   3  19      166.67      154.89      4.00 o 
   8   3  19       80.36       73.26      3.41 o 
   9   3  19       40.01       48.36      3.27 o 
   0   4  19     1233.70     1126.44     14.70 o 
   1   4  19        2.81        5.91      1.66 o 
   2   4  19       85.22       88.89      3.15 o 
   3   4  19       32.49       37.71      2.66 o 
   4   4  19        1.40        6.43      1.97 o 
   5   4  19        5.49        6.78      2.11 o 
   6   4  19      251.78      225.82      7.34 o 
   7   4  19      145.51      134.76      4.88 o 
   8   4  19      176.72      146.49      5.56 o 
   1   5  19       14.85       13.14      1.92 o 
   2   5  19     1303.71     1249.11     11.78 o 
   3   5  19      147.55      146.17      4.17 o 
   4   5  19      169.73      176.81      4.52 o 
   5   5  19      130.72      136.94      4.36 o 
   6   5  19        0.63        0.48      2.40 o 
   7   5  19        1.23       -3.48      2.32 o 
   0   6  19        9.22        6.54      2.60 o 
   1   6  19        8.87        5.23      2.04 o 
   2   6  19       72.60       70.90      3.24 o 
   3   6  19       39.18       45.30      3.07 o 
   4   6  19      236.28      219.52      5.23 o 
   5   6  19      116.44      127.19      5.52 o 
   6   6  19       82.62       87.08      4.52 o 
   1   7  19        1.21        0.87      2.37 o 
   2   7  19        0.39       -2.29      2.72 o 
   3   7  19        0.92       -0.21      2.76 o 
   4   7  19       22.09       26.26      3.86 o 
   0   0  20      266.35      374.50      6.93 o 
   1   0  20       17.76        7.62      1.28 o 
   2   0  20      836.65      880.77      8.79 o 
   3   0  20       33.48       44.05      2.21 o 
   4   0  20       10.05       15.83      1.98 o 
   5   0  20       30.00       27.72      2.42 o 
   6   0  20      563.20      549.92      8.29 o 
   7   0  20        0.04       -1.84      1.96 o 
   8   0  20      117.52      104.13      4.66 o 
   9   0  20       42.12       43.44      3.50 o 
  10   0  20        4.64        6.88      3.27 o 
   1   1  20        2.14        2.90      1.27 o 
   2   1  20      406.85      436.41      3.87 o 
   3   1  20      187.91      198.28      2.62 o 
   4   1  20      242.85      246.74      3.35 o 
   5   1  20       31.90       29.04      1.79 o 
   6   1  20       28.74       30.96      2.00 o 
   7   1  20       34.64       43.43      2.27 o 
   8   1  20        0.96        0.72      1.83 o 
   9   1  20        0.81       -1.74      1.85 o 
  10   1  20        4.17        4.95      2.47 o 
   0   2  20      252.16      278.02      5.13 o 
   1   2  20        0.39        2.05      0.82 o 
   2   2  20       55.81       65.60      1.89 o 
   3   2  20      203.06      216.51      3.19 o 
   4   2  20       38.51       43.48      2.02 o 
   5   2  20       43.82       42.51      2.41 o 
   6   2  20        0.13       -1.42      1.40 o 
   7   2  20        3.48        1.83      1.61 o 
   8   2  20       75.84       73.95      3.21 o 
   9   2  20       20.96       20.06      2.35 o 
   1   3  20       76.42       88.75      2.85 o 
   2   3  20       62.93       80.17      2.55 o 
   3   3  20      208.63      213.66      3.91 o 
   4   3  20      330.06      299.91      4.35 o 
   5   3  20        0.73        2.90      2.19 o 
   6   3  20      176.53      167.53      3.88 o 
   7   3  20        0.00       -0.71      1.92 o 
   8   3  20       29.30       34.24      2.71 o 
   9   3  20       16.00       25.74      2.81 o 
   0   4  20      161.12      169.84      9.64 o 
   1   4  20      202.99      203.52      4.73 o 
   2   4  20     1182.31     1126.77     10.63 o 
   3   4  20      156.14      148.78      4.51 o 
   4   4  20      834.84      798.90     10.99 o 
   5   4  20       21.56       22.11      2.57 o 
   6   4  20       91.37       88.01      4.30 o 
   7   4  20       98.43       78.30      4.65 o 
   8   4  20      208.49      177.46      5.56 o 
   1   5  20        9.19        6.60      1.76 o 
   2   5  20       16.52       21.50      2.27 o 
   3   5  20      218.54      212.46      4.82 o 
   4   5  20      152.78      147.19      4.25 o 
   5   5  20       15.88       13.58      2.50 o 
   6   5  20       94.96       79.48      5.07 o 
   7   5  20        9.07        7.47      2.98 o 
   0   6  20       24.96       29.27      3.38 o 
   1   6  20        4.04        4.49      2.04 o 
   2   6  20        7.64       12.40      2.16 o 
   3   6  20        6.84        6.99      2.01 o 
   4   6  20       22.38       33.14      2.86 o 
   5   6  20       13.28       15.43      2.57 o 
   6   6  20       27.77       30.81      3.42 o 
   1   7  20       31.78       33.63      3.81 o 
   2   7  20        0.00       -2.77      2.66 o 
   3   7  20        6.02        6.60      3.04 o 
   4   7  20       35.72       15.38      3.64 o 
   1   1  21       77.50       97.46      2.60 o 
   2   1  21       69.64       74.16      1.77 o 
   3   1  21       10.07        8.41      1.06 o 
   4   1  21       59.95       59.77      2.01 o 
   5   1  21      609.72      591.18      5.93 o 
   6   1  21      552.46      527.05      5.76 o 
   7   1  21      486.14      462.08      5.96 o 
   8   1  21      129.32      120.33      3.68 o 
   9   1  21        1.52        1.55      1.88 o 
   0   2  21        3.65        6.12      1.55 o 
   1   2  21       57.60       64.86      2.14 o 
   2   2  21      187.54      213.06      2.97 o 
   3   2  21        0.43        2.17      1.07 o 
   4   2  21      464.46      467.20      5.13 o 
   5   2  21      222.81      226.76      4.41 o 
   6   2  21       41.31       43.53      2.33 o 
   7   2  21        8.35        7.88      1.83 o 
   8   2  21       12.05       11.26      2.03 o 
   9   2  21       10.95       10.06      2.30 o 
   1   3  21       96.19      101.96      3.15 o 
   2   3  21       11.29       14.34      1.58 o 
   3   3  21      156.38      144.46      3.38 o 
   4   3  21       90.66       95.07      3.10 o 
   5   3  21      101.82      100.07      3.27 o 
   6   3  21        6.53        3.79      2.10 o 
   7   3  21       15.42       14.44      2.20 o 
   8   3  21       15.55       14.02      2.31 o 
   9   3  21       20.91       22.62      2.87 o 
   0   4  21     2383.83     2266.03     25.35 o 
   1   4  21      439.47      426.22      5.80 o 
   2   4  21      475.73      473.02      6.67 o 
   3   4  21      277.97      304.88      5.88 o 
   4   4  21        4.64        5.51      2.05 o 
   5   4  21       60.05       56.68      3.14 o 
   6   4  21       16.82       19.61      2.79 o 
   7   4  21        0.12        5.66      2.40 o 
   8   4  21       46.36       40.85      4.00 o 
   1   5  21       31.53       30.35      2.57 o 
   2   5  21      212.65      235.96      4.63 o 
   3   5  21      103.87       95.55      5.20 o 
   4   5  21       13.21       11.04      2.26 o 
   5   5  21       49.50       45.84      3.21 o 
   6   5  21        0.01        1.39      2.41 o 
   7   5  21        3.85        3.00      2.48 o 
   0   6  21        0.52        1.20      2.55 o 
   1   6  21        0.03        0.13      1.73 o 
   2   6  21        8.72        9.29      2.11 o 
   3   6  21        3.65        3.50      2.10 o 
   4   6  21        0.69        0.45      2.15 o 
   5   6  21        3.64        2.34      2.28 o 
   6   6  21       16.29       11.27      2.83 o 
   1   7  21       38.20       39.55      3.62 o 
   2   7  21       34.05       26.02      3.79 o 
   3   7  21        0.02        0.43      2.48 o 
   4   7  21        0.81       -4.18      2.96 o 
   0   0  22     4616.10     4879.19     53.53 o 
   1   0  22      123.16      105.77      2.83 o 
   2   0  22     1873.76     1934.01     16.73 o 
   3   0  22        1.78        1.73      1.42 o 
   4   0  22      182.51      196.04      4.93 o 
   5   0  22        0.01       -1.18      1.86 o 
   6   0  22      496.18      471.68     11.25 o 
   7   0  22       26.92       24.25      2.75 o 
   8   0  22      468.97      438.50      8.05 o 
   9   0  22       35.80       32.91      3.36 o 
   1   1  22      385.94      375.27      3.78 o 
   2   1  22      314.21      309.91      3.40 o 
   3   1  22      186.07      182.04      2.63 o 
   4   1  22        6.35        3.45      1.28 o 
   5   1  22      359.61      348.54      7.04 o 
   6   1  22        4.46        6.46      1.63 o 
   7   1  22      126.71      127.81      3.44 o 
   8   1  22       42.12       40.11      2.55 o 
   9   1  22       29.99       27.11      2.48 o 
   0   2  22      868.68      893.74     10.29 o 
   1   2  22        1.33        2.87      0.96 o 
   2   2  22       20.73       20.80      1.35 o 
   3   2  22      226.59      218.34      3.40 o 
   4   2  22      341.40      337.59      4.67 o 
   5   2  22      215.52      192.08      4.02 o 
   6   2  22        1.98        0.48      1.52 o 
   7   2  22        3.09        1.49      1.68 o 
   8   2  22        3.43        1.25      1.81 o 
   9   2  22        9.97       12.49      2.22 o 
   1   3  22      250.33      266.97      5.09 o 
   2   3  22      102.70       96.44      3.28 o 
   3   3  22        4.90        3.36      1.78 o 
   4   3  22        4.15        2.72      1.76 o 
   5   3  22       27.96       34.38      2.54 o 
   6   3  22        7.50        4.56      1.89 o 
   7   3  22       33.97       30.38      2.73 o 
   8   3  22        0.20        2.47      1.96 o 
   9   3  22        0.83        3.70      3.53 o 
   0   4  22       51.06       68.38      4.72 o 
   1   4  22        6.18        7.46      2.00 o 
   2   4  22       30.44       38.83      2.74 o 
   3   4  22      478.90      433.56      7.03 o 
   4   4  22       94.66      103.08      3.84 o 
   5   4  22      627.04      577.39      8.93 o 
   6   4  22      136.98      135.52      4.83 o 
   7   4  22       73.40       70.11      4.20 o 
   8   4  22        2.26       -3.11      3.52 o 
   1   5  22       23.61       25.74      2.26 o 
   2   5  22      107.38      105.01      3.68 o 
   3   5  22       16.30       23.27      2.45 o 
   4   5  22       68.28       62.14      3.37 o 
   5   5  22        6.66        1.83      2.26 o 
   6   5  22       24.39       30.37      3.15 o 
   7   5  22        1.34        0.70      2.60 o 
   0   6  22       76.51       71.92      4.64 o 
   1   6  22        5.93        3.51      1.82 o 
   2   6  22       53.42       61.93      3.42 o 
   3   6  22       91.99       92.42      4.89 o 
   4   6  22       11.41       13.09      2.53 o 
   5   6  22       59.59       57.65      3.64 o 
   1   7  22        5.58       10.08      2.65 o 
   2   7  22        0.09        2.30      2.48 o 
   3   7  22       18.34       15.39      3.12 o 
   1   1  23       40.62       47.57      1.61 o 
   2   1  23        0.00        0.57      0.89 o 
   3   1  23      154.02      159.06      2.54 o 
   4   1  23      165.67      157.14      3.54 o 
   5   1  23       31.75       36.29      2.27 o 
   6   1  23        0.11        3.06      1.54 o 
   7   1  23       38.84       40.79      2.45 o 
   8   1  23        0.22       -0.53      1.78 o 
   9   1  23        0.11        2.35      2.31 o 
   0   2  23      132.20      132.23      3.56 o 
   1   2  23        0.91        2.90      1.64 o 
   2   2  23       21.75       23.37      1.41 o 
   3   2  23        0.21        1.93      1.23 o 
   4   2  23        0.40       -1.72      1.37 o 
   5   2  23       39.21       43.87      2.50 o 
   6   2  23        0.10       -1.64      1.53 o 
   7   2  23       15.08       15.03      1.95 o 
   8   2  23        0.21        2.35      2.40 o 
   9   2  23        7.19        9.19      2.16 o 
   1   3  23        1.58        7.00      1.29 o 
   2   3  23        0.42       -0.54      1.48 o 
   3   3  23      103.64      106.33      3.58 o 
   4   3  23        4.26        1.02      1.76 o 
   5   3  23      240.18      231.51      4.81 o 
   6   3  23       72.66       72.93      3.43 o 
   7   3  23        0.37       -1.16      2.26 o 
   8   3  23       19.46       20.99      2.75 o 
   0   4  23       27.03       36.80      3.74 o 
   1   4  23       61.03       60.80      3.12 o 
   2   4  23       54.93       65.98      3.44 o 
   3   4  23        0.04        2.49      1.85 o 
   4   4  23      122.83      123.27      4.01 o 
   5   4  23      165.68      170.50      4.97 o 
   6   4  23        3.91        1.43      2.41 o 
   7   4  23       47.70       39.47      3.51 o 
   8   4  23        4.43        4.04      2.74 o 
   1   5  23        0.10       -2.29      1.53 o 
   2   5  23      129.50      123.31      4.05 o 
   3   5  23       11.17        9.02      2.20 o 
   4   5  23       37.11       26.11      2.87 o 
   5   5  23        0.01       -0.36      2.20 o 
   6   5  23       14.54       12.38      2.80 o 
   7   5  23        6.78        8.20      2.93 o 
   0   6  23        4.02        5.04      2.81 o 
   1   6  23       74.84       87.69      3.61 o 
   2   6  23       49.16       46.19      3.11 o 
   3   6  23       55.51       50.61      3.32 o 
   4   6  23       42.73       34.93      3.07 o 
   5   6  23        0.01        1.35      2.31 o 
   1   7  23       16.47       13.10      2.41 o 
   2   7  23        4.84        5.31      2.32 o 
   3   7  23        5.50        6.18      3.03 o 
   0   0  24     1213.84     1313.00     17.50 o 
   1   0  24        0.45        0.89      1.56 o 
   2   0  24      138.57      135.03      3.27 o 
   3   0  24      305.40      302.25      4.86 o 
   4   0  24       84.95      100.58      3.71 o 
   5   0  24      208.58      200.87      5.52 o 
   6   0  24      804.91      732.95     12.11 o 
   7   0  24        8.48       14.74      2.78 o 
   8   0  24      563.68      484.57      9.97 o 
   9   0  24        0.11        4.11      3.02 o 
   1   1  24      107.92      116.97      2.26 o 
   2   1  24       34.60       35.77      1.68 o 
   3   1  24      415.07      404.71      4.62 o 
   4   1  24      862.61      814.47      7.84 o 
   5   1  24      205.87      192.85      3.96 o 
   6   1  24      552.73      518.41      6.28 o 
   7   1  24        7.77        6.84      1.80 o 
   8   1  24        1.34       -2.55      1.70 o 
   9   1  24       26.23       31.04      2.69 o 
   0   2  24      221.14      214.54      4.55 o 
   1   2  24      501.55      510.43      5.44 o 
   2   2  24        9.73        8.88      1.33 o 
   3   2  24      671.57      669.89      6.36 o 
   4   2  24       22.92       23.48      1.87 o 
   5   2  24       47.38       49.62      2.60 o 
   6   2  24       32.83       31.53      2.42 o 
   7   2  24       56.78       59.70      2.85 o 
   8   2  24        6.36        7.44      1.96 o 
   9   2  24        7.68        6.81      2.15 o 
   1   3  24     1521.42     1491.11     13.84 o 
   2   3  24      136.68      151.99      3.65 o 
   3   3  24      806.54      770.96      9.00 o 
   4   3  24      155.07      151.20      4.08 o 
   5   3  24      459.68      427.81      7.33 o 
   6   3  24       15.23       17.03      2.70 o 
   7   3  24      161.65      163.85      5.55 o 
   8   3  24       24.25       20.01      2.96 o 
   0   4  24     1125.92     1070.08     15.02 o 
   1   4  24      485.85      456.83      6.68 o 
   2   4  24      355.03      337.29      5.87 o 
   3   4  24      191.26      180.61      4.53 o 
   4   4  24       14.00       12.31      2.41 o 
   5   4  24      264.46      266.17      6.15 o 
   6   4  24       10.08        9.40      2.61 o 
   7   4  24        8.76        5.84      2.63 o 
   1   5  24       49.04       49.18      2.76 o 
   2   5  24       21.55       17.90      2.31 o 
   3   5  24      134.62      129.81      5.02 o 
   4   5  24       19.89       22.09      2.70 o 
   5   5  24       36.65       31.15      3.10 o 
   6   5  24        0.11        0.98      3.17 o 
   0   6  24        2.41        0.82      2.47 o 
   1   6  24        6.35        2.70      1.93 o 
   2   6  24        4.61        5.20      2.14 o 
   3   6  24       29.27       20.95      2.63 o 
   4   6  24        1.87        2.38      2.24 o 
   5   6  24       10.67       10.62      2.83 o 
   1   7  24      246.59      278.55     11.72 o 
   2   7  24        4.30        3.29      2.26 o 
   1   1  25        8.30        9.68      1.03 o 
   2   1  25      179.11      194.78      3.13 o 
   3   1  25        7.45        9.99      1.41 o 
   4   1  25       34.61       45.26      2.24 o 
   5   1  25       87.17       99.87      3.29 o 
   6   1  25        2.59        5.28      1.80 o 
   7   1  25        6.71        8.94      2.17 o 
   8   1  25       21.17       22.23      2.52 o 
   9   1  25        0.01        2.11      2.02 o 
   0   2  25      134.69      135.68      3.81 o 
   1   2  25       77.17       84.12      2.50 o 
   2   2  25       77.42       82.17      2.47 o 
   3   2  25       68.24       77.34      2.58 o 
   4   2  25       39.77       35.09      2.28 o 
   5   2  25        6.66        4.24      1.51 o 
   6   2  25       38.37       36.72      2.55 o 
   7   2  25       28.92       28.71      2.35 o 
   8   2  25        0.72        0.94      1.84 o 
   1   3  25      210.07      207.22      4.74 o 
   2   3  25        0.60        2.91      1.59 o 
   3   3  25      314.84      306.18      5.86 o 
   4   3  25       27.50       19.38      2.28 o 
   5   3  25       92.72       96.13      4.25 o 
   6   3  25       48.11       52.03      3.64 o 
   7   3  25       99.70       97.79      4.54 o 
   8   3  25        0.39       -1.14      2.71 o 
   0   4  25      106.98       95.77      6.09 o 
   1   4  25      126.81      100.09      3.73 o 
   2   4  25      158.12      147.54      4.15 o 
   3   4  25       25.08       21.64      2.45 o 
   4   4  25      138.36      121.17      4.13 o 
   5   4  25       66.84       62.11      3.69 o 
   6   4  25       22.17       17.18      2.83 o 
   7   4  25       12.28        4.78      2.61 o 
   1   5  25        0.34       -0.19      1.89 o 
   2   5  25       20.25       24.68      2.72 o 
   3   5  25       47.80       41.14      3.19 o 
   4   5  25        7.06        4.40      2.17 o 
   5   5  25        0.18       -2.34      2.24 o 
   6   5  25        0.03       -3.05      2.52 o 
   0   6  25        0.03       -1.28      2.60 o 
   1   6  25        0.97        1.59      1.99 o 
   2   6  25       12.85        8.76      2.37 o 
   3   6  25        9.73        8.18      2.30 o 
   4   6  25        0.03       -2.47      2.25 o 
   5   6  25       19.71       20.58      3.42 o 
   1   7  25       61.57       64.69      3.82 o 
   0   0  26     1090.91     1102.97     19.43 o 
   1   0  26       18.05       20.03      1.89 o 
   2   0  26      474.89      480.61      6.44 o 
   3   0  26       16.30       11.59      1.80 o 
   4   0  26      572.05      553.33      8.27 o 
   5   0  26      290.99      261.21      6.56 o 
   6   0  26      164.46      156.11      5.40 o 
   7   0  26       64.94       70.41      4.63 o 
   8   0  26      112.00      107.79      5.71 o 
   9   0  26        5.94        7.63      3.40 o 
   1   1  26       19.65       20.33      1.34 o 
   2   1  26       52.77       52.09      2.00 o 
   3   1  26      174.15      165.82      3.11 o 
   4   1  26        6.49        5.35      1.51 o 
   5   1  26       23.41       29.26      2.19 o 
   6   1  26       46.56       45.25      2.67 o 
   7   1  26       76.25       79.67      3.48 o 
   8   1  26        5.34        6.88      2.03 o 
   0   2  26       12.71       13.30      2.06 o 
   1   2  26       54.01       55.24      2.23 o 
   2   2  26        5.45        5.28      1.32 o 
   3   2  26      190.78      188.87      3.83 o 
   4   2  26      201.30      193.09      4.35 o 
   5   2  26        0.01        1.37      1.80 o 
   6   2  26      163.04      153.47      3.69 o 
   7   2  26       37.62       40.03      2.78 o 
   8   2  26        4.93        7.15      2.06 o 
   1   3  26      421.28      382.39      5.97 o 
   2   3  26     1191.94     1103.12     10.60 o 
   3   3  26        5.71       16.38      2.22 o 
   4   3  26      291.18      277.72      5.38 o 
   5   3  26        0.86        2.05      2.01 o 
   6   3  26        1.02        1.43      2.25 o 
   7   3  26       18.90       23.71      3.08 o 
   8   3  26        3.58        3.44      2.61 o 
   0   4  26      665.52      663.92     11.26 o 
   1   4  26      358.18      350.30      6.01 o 
   2   4  26       60.11       57.93      3.10 o 
   3   4  26      542.12      522.06      7.68 o 
   4   4  26       61.12       56.24      3.32 o 
   5   4  26        4.62       -0.83      2.25 o 
   6   4  26       44.23       46.06      3.64 o 
   7   4  26        0.03        3.17      2.83 o 
   1   5  26        3.61        3.12      2.03 o 
   2   5  26        0.08        0.41      2.03 o 
   3   5  26        0.33        0.61      2.05 o 
   4   5  26       97.05       89.56      4.38 o 
   5   5  26        0.04       -1.33      2.30 o 
   6   5  26        1.80        1.27      2.60 o 
   0   6  26       29.81       26.65      4.16 o 
   1   6  26        2.63        4.73      2.58 o 
   2   6  26        6.63        3.05      2.13 o 
   3   6  26        6.28        7.18      2.53 o 
   4   6  26       45.63       34.79      3.35 o 
   1   1  27      127.19      138.26      2.93 o 
   2   1  27      118.49      129.75      2.76 o 
   3   1  27        7.65        5.24      1.34 o 
   4   1  27        0.56        1.36      1.42 o 
   5   1  27       39.12       42.46      2.30 o 
   6   1  27       13.85       17.07      2.02 o 
   7   1  27        0.17        1.74      1.88 o 
   8   1  27        1.12        2.08      1.95 o 
   0   2  27       46.65       48.18      2.81 o 
   1   2  27      138.17      134.55      2.99 o 
   2   2  27       30.91       32.71      1.87 o 
   3   2  27        0.09        0.38      1.36 o 
   4   2  27      227.48      246.15      7.49 o 
   5   2  27      153.52      148.81      4.94 o 
   6   2  27       11.41       17.55      2.10 o 
   7   2  27       18.99       18.47      2.24 o 
   8   2  27       18.76       31.84      2.98 o 
   1   3  27      488.34      472.78      6.77 o 
   2   3  27        5.50       17.76      3.14 o 
   3   3  27     1256.24     1225.89     12.64 o 
   4   3  27       14.03       19.10      2.53 o 
   5   3  27       86.92       86.33      4.16 o 
   6   3  27       12.47       16.96      2.82 o 
   7   3  27       15.09       14.85      2.82 o 
   0   4  27       19.30       21.18      3.13 o 
   1   4  27        0.63        1.84      1.63 o 
   2   4  27        0.17        0.83      1.91 o 
   3   4  27       10.54        9.36      2.16 o 
   4   4  27       12.37       14.94      3.20 o 
   5   4  27        0.52       -2.25      2.15 o 
   6   4  27       22.90       20.07      2.93 o 
   7   4  27        3.54        1.88      2.61 o 
   1   5  27       57.04       61.24      3.15 o 
   2   5  27       66.13       59.45      3.44 o 
   3   5  27        4.09        2.68      2.14 o 
   4   5  27       15.29       11.57      2.45 o 
   5   5  27        3.51        3.66      2.97 o 
   6   5  27        0.50        5.06      2.88 o 
   0   6  27       32.90       31.75      4.24 o 
   1   6  27       32.47       37.27      4.00 o 
   2   6  27        4.16        1.99      2.38 o 
   3   6  27        0.02       -0.65      2.34 o 
   4   6  27       48.06       35.72      3.67 o 
   0   0  28      158.02      160.25      5.27 o 
   1   0  28        3.50        2.06      1.58 o 
   2   0  28      181.06      172.79      3.99 o 
   3   0  28      151.96      139.84      7.30 o 
   4   0  28        3.65        7.12      2.65 o 
   5   0  28      468.82      436.96      9.55 o 
   6   0  28       14.84       16.25      3.10 o 
   7   0  28       93.40       83.25      4.97 o 
   8   0  28       63.02       81.60      5.07 o 
   1   1  28      188.55      202.79      3.48 o 
   2   1  28       45.70       48.55      2.31 o 
   3   1  28      246.43      241.31      4.11 o 
   4   1  28       99.18      100.20      3.03 o 
   5   1  28       42.38       47.29      2.72 o 
   6   1  28        8.14        9.75      1.96 o 
   7   1  28        0.02       -0.67      1.85 o 
   8   1  28        3.61        5.97      2.14 o 
   0   2  28      114.99      107.95      3.70 o 
   1   2  28       64.38       69.68      3.53 o 
   2   2  28        7.49        5.73      1.31 o 
   3   2  28       80.21       82.36      2.77 o 
   4   2  28      108.33      107.15      3.71 o 
   5   2  28        5.24        5.06      1.60 o 
   6   2  28      250.62      246.27      5.32 o 
   7   2  28       23.23       23.92      2.92 o 
   8   2  28        6.43        4.53      2.49 o 
   1   3  28        0.30       -0.88      1.65 o 
   2   3  28      126.14      131.97      3.86 o 
   3   3  28        0.01        2.46      1.97 o 
   4   3  28        0.44        2.44      2.23 o 
   5   3  28        0.11        0.76      2.16 o 
   6   3  28       88.14       76.98      4.17 o 
   7   3  28        0.13        2.67      2.42 o 
   0   4  28       55.20       67.90      4.30 o 
   1   4  28        2.22        1.51      1.51 o 
   2   4  28       65.43       72.73      3.47 o 
   3   4  28       46.02       37.77      2.94 o 
   4   4  28      116.28      118.10      4.77 o 
   5   4  28       14.72        9.10      2.63 o 
   6   4  28       19.04       20.11      3.04 o 
   1   5  28        5.43       11.55      2.42 o 
   2   5  28      207.63      183.33      5.21 o 
   3   5  28       24.70       24.59      2.80 o 
   4   5  28        6.75        7.43      2.44 o 
   5   5  28       16.76       13.46      2.88 o 
   0   6  28       28.82       21.67      4.24 o 
   1   6  28        0.00       -2.16      2.16 o 
   2   6  28       13.14       21.37      2.86 o 
   3   6  28        3.56        3.51      2.38 o 
   1   1  29      100.11       97.06      2.53 o 
   2   1  29       66.70       71.28      2.55 o 
   3   1  29      145.80      144.96      3.49 o 
   4   1  29      144.69      132.06      3.26 o 
   5   1  29       34.40       33.44      2.21 o 
   6   1  29        9.83        7.98      1.88 o 
   7   1  29       50.89       46.67      3.47 o 
   8   1  29       47.70       52.06      3.84 o 
   0   2  29       54.56       55.02      3.12 o 
   1   2  29       94.27       90.00      2.74 o 
   2   2  29       87.62       87.98      2.79 o 
   3   2  29        4.24        7.29      1.53 o 
   4   2  29       21.45       27.01      2.53 o 
   5   2  29       68.80       70.39      3.41 o 
   6   2  29       25.05       28.73      2.79 o 
   7   2  29       13.58       13.35      3.08 o 
   1   3  29        0.09        5.09      1.86 o 
   2   3  29      281.08      273.65      5.35 o 
   3   3  29       92.85       88.49      3.69 o 
   4   3  29      185.53      190.20      5.19 o 
   5   3  29       40.11       43.85      3.37 o 
   6   3  29       26.70       23.02      3.00 o 
   7   3  29       77.79       78.96      4.41 o 
   0   4  29      180.11      170.19      7.66 o 
   1   4  29        1.95        4.61      2.20 o 
   2   4  29       47.23       47.12      3.05 o 
   3   4  29        0.87       -0.95      1.89 o 
   4   4  29        1.84        2.15      2.18 o 
   5   4  29        0.00        0.91      2.46 o 
   6   4  29        2.36       -1.02      2.38 o 
   1   5  29        4.05        3.40      2.13 o 
   2   5  29        0.79        4.60      2.16 o 
   3   5  29        0.21       -2.39      2.00 o 
   4   5  29       46.21       39.19      3.23 o 
   5   5  29       36.50       36.60      3.57 o 
   0   6  29       56.80       81.59      5.28 o 
   1   6  29        0.09        1.76      2.20 o 
   2   6  29       44.24       45.68      4.06 o 
   3   6  29       16.98       17.64      2.90 o 
   0   0  30       53.00       46.74      3.61 o 
   1   0  30      583.55      566.34      9.16 o 
   2   0  30      320.68      301.30      5.95 o 
   3   0  30      811.70      778.68     11.78 o 
   4   0  30      592.31      583.18     10.21 o 
   5   0  30       21.72       17.19      2.98 o 
   6   0  30       16.16       26.21      3.51 o 
   7   0  30       30.23       27.06      5.20 o 
   8   0  30       38.27       38.66      5.00 o 
   1   1  30      108.02      114.01      3.08 o 
   2   1  30        0.08        0.44      1.38 o 
   3   1  30      283.38      287.27      4.73 o 
   4   1  30       56.73       49.57      2.58 o 
   5   1  30      232.90      227.38      4.32 o 
   6   1  30       20.45       20.71      2.66 o 
   7   1  30        0.26       -1.35      2.68 o 
   8   1  30        5.58        5.68      2.37 o 
   0   2  30        0.05        2.24      1.81 o 
   1   2  30      291.10      294.27      4.38 o 
   2   2  30       19.03       21.96      1.81 o 
   3   2  30      343.32      310.14      5.08 o 
   4   2  30      196.83      182.32      4.85 o 
   5   2  30        9.49       18.04      2.30 o 
   6   2  30        6.24        5.45      2.11 o 
   7   2  30        5.46        3.61      3.27 o 
   1   3  30      765.23      713.77      8.85 o 
   2   3  30       10.04       11.79      2.15 o 
   3   3  30        1.65        0.97      1.82 o 
   4   3  30       72.58       73.56      3.90 o 
   5   3  30        0.16       -3.07      2.16 o 
   6   3  30       39.08       24.96      2.98 o 
   7   3  30       42.01       51.76      4.29 o 
   0   4  30      273.82      269.67      7.27 o 
   1   4  30        7.12        8.55      2.06 o 
   2   4  30       23.78       24.36      2.57 o 
   3   4  30        6.91        8.82      2.22 o 
   4   4  30        9.72        4.29      2.44 o 
   5   4  30      105.23      100.43      6.10 o 
   6   4  30        0.03        0.04      2.53 o 
   1   5  30        6.27        3.71      2.99 o 
   2   5  30       15.11        9.07      2.86 o 
   3   5  30        1.17        2.61      2.26 o 
   4   5  30       24.65       29.85      3.28 o 
   0   6  30        4.59       16.98      3.65 o 
   1   6  30       16.39       15.99      2.78 o 
   2   6  30       18.25       26.59      3.22 o 
   1   1  31       29.52       37.45      1.90 o 
   2   1  31      102.72       98.43      3.06 o 
   3   1  31      272.56      277.85      4.79 o 
   4   1  31       62.39       69.79      3.02 o 
   5   1  31      324.67      352.81      6.44 o 
   6   1  31       27.35       21.36      2.56 o 
   7   1  31        3.69        2.56      2.14 o 
   0   2  31      140.27      150.40      4.35 o 
   1   2  31      152.67      148.02      3.47 o 
   2   2  31      100.76      111.93      3.43 o 
   3   2  31       59.28       64.65      4.04 o 
   4   2  31       32.22       30.16      4.05 o 
   5   2  31      100.95      109.24      4.09 o 
   6   2  31        6.21        6.31      2.20 o 
   7   2  31        9.90        8.37      2.41 o 
   1   3  31      103.22      108.73      5.39 o 
   2   3  31        8.24        8.02      2.07 o 
   3   3  31       33.05       37.78      2.78 o 
   4   3  31       15.96       15.83      2.55 o 
   5   3  31        1.03       -0.17      2.29 o 
   6   3  31       12.32       17.14      3.47 o 
   0   4  31       11.53       13.39      3.10 o 
   1   4  31       78.51       84.18      3.75 o 
   2   4  31        0.32       -0.09      1.98 o 
   3   4  31       66.76       72.95      3.80 o 
   4   4  31        6.57        4.20      2.49 o 
   5   4  31       11.22       14.91      3.08 o 
   1   5  31       98.24      117.07      5.59 o 
   2   5  31        8.65        9.98      2.44 o 
   3   5  31       72.79       74.57      3.92 o 
   4   5  31        4.23        4.71      3.17 o 
   0   6  31        8.01       13.25      3.88 o 
   0   0  32       38.07       44.81      4.85 o 
   1   0  32        8.75       10.97      2.56 o 
   2   0  32        0.01       -0.73      1.86 o 
   3   0  32       32.56       38.95      3.38 o 
   4   0  32        1.94        2.48      3.12 o 
   5   0  32        0.54       -3.00      2.41 o 
   6   0  32        0.32        2.70      2.88 o 
   7   0  32       30.14       42.33      4.24 o 
   1   1  32      157.94      160.06      3.36 o 
   2   1  32        4.74        4.08      1.36 o 
   3   1  32        0.37        0.56      1.49 o 
   4   1  32        5.57        7.71      2.99 o 
   5   1  32       40.89       42.59      2.99 o 
   6   1  32        2.68        2.47      2.07 o 
   7   1  32        5.18       -3.14      2.09 o 
   0   2  32       37.47       50.81      3.78 o 
   1   2  32      126.78      126.32      3.77 o 
   2   2  32       72.18       77.37      4.12 o 
   3   2  32      431.47      438.25      7.43 o 
   4   2  32      217.57      222.78      5.52 o 
   5   2  32      108.06      110.56      4.61 o 
   6   2  32       27.63       28.93      3.04 o 
   7   2  32       18.02       22.62      3.12 o 
   1   3  32      545.58      508.03      8.98 o 
   2   3  32        0.11       -2.37      1.84 o 
   3   3  32       57.69       59.98      3.30 o 
   4   3  32        6.19        2.19      2.62 o 
   5   3  32       85.63       78.73      4.27 o 
   6   3  32       23.34       17.34      2.88 o 
   0   4  32      126.64      120.46      7.75 o 
   1   4  32       71.27       63.34      3.39 o 
   2   4  32       44.75       42.02      3.08 o 
   3   4  32       68.36       66.53      3.87 o 
   4   4  32        0.64       -0.72      2.43 o 
   5   4  32        7.30        2.93      2.50 o 
   1   5  32       57.47       54.34      3.42 o 
   2   5  32       13.89       19.70      2.79 o 
   3   5  32        0.02       -0.85      2.84 o 
   1   1  33       65.44       66.26      2.66 o 
   2   1  33       92.43       89.94      3.22 o 
   3   1  33       81.21       73.13      3.30 o 
   4   1  33       92.37       85.82      3.62 o 
   5   1  33      143.59      140.33      4.82 o 
   6   1  33        3.67        6.75      2.23 o 
   7   1  33        2.17        3.12      2.35 o 
   0   2  33        4.51        8.91      2.64 o 
   1   2  33       74.01       76.49      3.39 o 
   2   2  33       54.18       54.77      3.46 o 
   3   2  33      120.19      137.97      5.71 o 
   4   2  33      269.12      268.95      6.09 o 
   5   2  33        0.94        6.44      2.44 o 
   6   2  33      105.85      101.90      5.07 o 
   1   3  33       53.06       56.74      3.12 o 
   2   3  33        0.22       -1.03      1.81 o 
   3   3  33        3.15        1.79      2.17 o 
   4   3  33        6.92        7.50      2.41 o 
   5   3  33        7.74        4.59      2.35 o 
   6   3  33       38.35       50.94      4.44 o 
   0   4  33      206.35      198.22      6.61 o 
   1   4  33       33.86       38.80      2.94 o 
   2   4  33       25.31       27.93      2.76 o 
   3   4  33        6.57        1.42      2.14 o 
   4   4  33       11.58       15.51      2.87 o 
   1   5  33       49.96       66.42      3.70 o 
   2   5  33       15.78       10.90      2.55 o 
   3   5  33       23.07       31.86      3.21 o 
   0   0  34       37.83       38.15      4.85 o 
   1   0  34        3.02        1.64      2.22 o 
   2   0  34       67.11       73.36      5.03 o 
   3   0  34       23.34       19.30      6.25 o 
   4   0  34       49.00       42.90      4.51 o 
   5   0  34       96.72      100.33      5.40 o 
   6   0  34       80.60      104.40      5.63 o 
   1   1  34       48.35       47.54      2.25 o 
   2   1  34      105.80      119.99      3.66 o 
   3   1  34       83.43       87.57      3.96 o 
   4   1  34       10.36        7.13      2.12 o 
   5   1  34        3.34        2.02      2.06 o 
   6   1  34        0.00       -0.03      2.08 o 
   0   2  34      217.83      208.34     11.63 o 
   1   2  34        2.90        5.70      1.61 o 
   2   2  34      246.75      238.00      5.08 o 
   3   2  34       34.38       47.04      3.35 o 
   4   2  34       76.14       70.55      3.85 o 
   5   2  34       90.98       90.50      5.49 o 
   6   2  34        4.68        6.09      4.08 o 
   1   3  34       58.05       58.36      3.24 o 
   2   3  34       10.42        9.48      2.21 o 
   3   3  34       16.44       14.27      2.66 o 
   4   3  34       32.46       36.88      3.25 o 
   5   3  34        1.04       -1.63      2.30 o 
   0   4  34       64.25       68.69      7.00 o 
   1   4  34        0.45       -2.41      1.95 o 
   2   4  34       49.34       48.41      3.19 o 
   3   4  34        6.36        7.15      2.61 o 
   4   4  34        3.06        6.74      2.58 o 
   1   5  34       50.44       48.42      3.48 o 
   2   5  34       12.58        9.11      2.72 o 
   1   1  35        0.04        5.73      1.64 o 
   2   1  35        0.05        3.30      1.76 o 
   3   1  35       39.26       43.50      2.85 o 
   4   1  35       28.35       26.80      2.51 o 
   5   1  35        1.72        0.48      2.78 o 
   6   1  35        1.04       -0.13      2.23 o 
   0   2  35        2.31        3.06      2.64 o 
   1   2  35        5.42        8.50      2.06 o 
   2   2  35       23.46       22.14      2.42 o 
   3   2  35       34.43       38.57      3.06 o 
   4   2  35       54.81       59.16      3.76 o 
   5   2  35       48.25       40.21      4.89 o 
   1   3  35       79.17       86.02      4.08 o 
   2   3  35       26.17       27.70      2.66 o 
   3   3  35       18.53       25.79      2.96 o 
   4   3  35        4.29        3.78      2.40 o 
   5   3  35       10.24        7.83      2.68 o 
   0   4  35      315.38      299.34      8.00 o 
   1   4  35        2.28        1.50      2.14 o 
   2   4  35       14.63       14.72      2.55 o 
   3   4  35        3.85        2.16      2.47 o 
   0   0  36       56.43       55.79      6.55 o 
   1   0  36       36.39       36.14      3.43 o 
   2   0  36       24.31       30.02      4.14 o 
   3   0  36       13.60       11.13      3.29 o 
   4   0  36       36.79       29.00      6.13 o 
   5   0  36       99.17       86.40      5.92 o 
   6   0  36      135.20      145.61      7.81 o 
   1   1  36      308.04      298.18      5.05 o 
   2   1  36      158.52      142.89      5.47 o 
   3   1  36        0.90        4.34      2.00 o 
   4   1  36       69.27       61.26      3.39 o 
   5   1  36       16.74       23.07      2.66 o 
   0   2  36       15.05       17.29      3.21 o 
   1   2  36      117.85      119.96      5.01 o 
   2   2  36       18.08       15.29      2.40 o 
   3   2  36      173.51      160.57      4.89 o 
   4   2  36        8.30       13.29      2.71 o 
   5   2  36       12.55       11.01      5.06 o 
   1   3  36        2.12        7.58      2.33 o 
   2   3  36       16.27       14.78      2.44 o 
   3   3  36       10.27        9.89      2.65 o 
   4   3  36        7.64        9.81      2.69 o 
   0   4  36        8.54       13.19      3.85 o 
   1   4  36        2.28        2.73      2.20 o 
   2   4  36       28.42       29.49      2.93 o 
   3   4  36        0.20       -1.48      3.42 o 
   1   1  37        0.01        7.92      2.10 o 
   2   1  37       12.73       18.36      2.46 o 
   3   1  37       49.74       58.84      4.92 o 
   4   1  37        0.15        6.06      2.09 o 
   5   1  37       30.82       32.76      2.98 o 
   0   2  37       11.20       10.61      3.01 o 
   1   2  37        0.37        1.56      2.04 o 
   2   2  37        0.12        0.31      2.18 o 
   3   2  37        3.42        5.80      4.86 o 
   4   2  37        4.40        1.66      2.92 o 
   1   3  37      173.03      174.96      6.00 o 
   2   3  37        5.28        1.50      2.12 o 
   3   3  37        0.91       -1.03      2.13 o 
   0   4  37       69.82       62.24      6.01 o 
   1   4  37       19.53       18.89      2.70 o 
   0   0  38       52.90       57.38      6.88 o 
   1   0  38      202.63      189.87      5.96 o 
   2   0  38       34.50       28.08      3.90 o 
   3   0  38      215.75      218.28      7.66 o 
   4   0  38       59.06       51.63      5.10 o 
   5   0  38      138.27      155.04      7.54 o 
   1   1  38      111.08      101.60      4.23 o 
   2   1  38        0.37        0.00      2.00 o 
   3   1  38      171.54      180.17      5.09 o 
   4   1  38       36.42       52.16      3.63 o 
   0   2  38      172.52      172.33      8.16 o 
   1   2  38       56.75       55.79      3.57 o 
   2   2  38       76.11       71.89      4.27 o 
   3   2  38       32.74       38.22      3.58 o 
   4   2  38       11.65        7.14      3.07 o 
   1   3  38        0.07        3.24      2.49 o 
   2   3  38        0.21        0.75      2.98 o 
   3   3  38       20.23       18.41      2.98 o 
   1   1  39        7.57       10.85      2.26 o 
   2   1  39        4.20        2.06      2.24 o 
   3   1  39       86.97       91.99      4.72 o 
   4   1  39       97.30      108.91      5.13 o 
   0   2  39       63.75       65.93      5.36 o 
   1   2  39       31.71       30.68      3.08 o 
   2   2  39       63.79       67.60      4.19 o 
   3   2  39       42.36       41.78      3.89 o 
   1   3  39        0.00        0.48      2.19 o 
   2   3  39        0.11        0.47      2.25 o 
   0   0  40       58.49       61.69      6.24 o 
   1   0  40       13.23       19.95      3.61 o 
   2   0  40       14.24        4.68      3.68 o 
   3   0  40        1.27       -2.28      2.91 o 
   1   1  40        0.21        3.22      2.42 o 
   2   1  40        5.00        8.77      3.45 o 
   3   1  40        2.75        1.66      2.85 o 
   0   2  40       34.22       41.56      7.20 o 
   1   2  40        5.58        4.65      4.59 o 
   2   2  40        0.58        3.17      3.59 o 
   1   1  41       70.49       61.01      4.63 o 
   2   1  41        1.79       -2.75      2.93 o 
   0   2  41        9.14        8.91      4.36 o 
   0   0  42       20.46       11.97      4.85 o 
   1   0  42       16.23       18.31      3.83 o 
                                                 
